# Supplementary material for: Development and validation of a prognostic nomogram for predicting cancer-specific survival in patients with metastatic clear cell renal carcinoma: A study based on SEER database
Source: Front Oncol. 2022 Sep 28;12:949058. doi: 10.3389/fonc.2022.949058 (PMC9552762; doi:10.3389/fonc.2022.949058)
Supplement: Supplementary file 1 [file Table_1.xlsx]

## Sheet: Age CCRC.out1
Age	Sex	Race	Late	AJCC	T	N	M	Bone	Brain	Liver	Lung	Chem	Radi	Surg	Grade	status	month
1	1	1	1	4	4	1	1	0	0	0	1	0	1	1	3	0	58
1	2	1	2	4	2	2	1	1	0	0	1	1	1	1	3	1	17
1	1	1	2	4	1	1	1	0	0	0	1	0	0	1	1	0	56
1	2	1	1	4	2	1	1	1	0	0	0	1	0	1	2	1	48
1	2	1	1	4	2	2	1	0	0	0	1	1	0	0	2	0	1
1	1	1	2	4	2	1	1	0	1	0	0	0	1	1	1	1	22
1	1	1	2	4	3	1	1	0	0	1	1	0	0	1	2	1	2
1	2	1	2	4	3	1	1	0	0	0	1	1	1	1	2	1	34
1	2	1	2	4	2	1	1	0	0	0	1	0	0	1	3	0	63
1	2	1	1	4	1	1	1	0	0	1	0	0	0	1	1	0	87
1	1	1	2	4	4	2	1	0	0	1	1	0	0	0	2	1	0
1	1	1	1	4	2	1	1	1	0	0	0	0	0	1	2	0	55
1	1	3	1	4	4	1	1	0	0	0	1	1	0	1	3	1	11
1	1	1	1	4	3	1	1	0	0	0	1	1	1	1	3	1	24
1	1	1	2	4	3	1	1	1	0	0	0	1	1	1	3	1	17
1	1	1	2	4	3	1	1	0	0	0	1	1	0	1	3	0	53
1	1	1	1	4	3	1	1	1	0	0	1	0	0	1	3	1	9
1	1	3	2	4	3	2	1	0	0	0	1	1	0	1	3	1	9
1	1	1	1	4	3	1	1	0	0	0	1	1	0	1	2	1	11
1	1	1	1	4	3	1	1	0	0	0	1	1	0	1	3	1	23
1	2	3	2	4	3	1	1	0	1	0	1	1	1	1	3	1	2
1	1	1	2	4	2	1	1	0	0	0	1	0	0	1	2	1	29
1	1	1	1	4	4	2	1	0	0	0	1	0	0	1	3	0	0
1	2	1	2	4	3	1	1	0	1	0	0	0	1	1	3	1	25
1	2	1	1	4	4	2	1	0	0	0	1	1	0	0	2	1	5
1	1	2	1	4	2	1	1	1	1	0	0	1	1	1	2	1	31
1	1	1	1	4	3	2	1	0	0	0	1	0	0	1	2	1	8
1	2	3	1	4	3	1	1	1	0	1	0	1	0	1	3	0	8
1	1	1	2	4	2	1	1	0	0	1	1	1	0	1	2	0	56
1	1	1	1	4	2	1	1	0	0	0	1	0	0	1	2	0	12
1	1	3	2	4	3	1	1	0	0	0	1	0	0	1	2	1	28
1	1	1	2	4	3	1	1	1	0	0	1	0	0	1	2	1	35
1	1	2	2	4	1	1	1	1	0	0	0	1	1	1	2	1	29
1	2	1	2	4	3	1	1	1	0	0	0	1	1	1	1	1	24
1	1	1	1	4	2	1	1	0	0	0	1	1	1	1	3	0	83
1	1	1	2	4	2	1	1	0	0	0	1	0	0	1	2	0	67
1	1	1	1	4	1	1	1	0	0	0	1	0	0	1	1	0	0
1	1	1	2	4	3	1	1	0	0	0	1	0	0	1	1	0	39
1	1	1	1	4	2	1	1	0	0	1	0	0	0	1	1	0	67
1	1	1	1	4	3	2	1	0	0	0	1	1	0	1	3	1	9
1	2	1	1	4	4	2	1	0	0	0	1	1	0	1	3	1	28
1	1	2	2	4	4	1	1	0	0	1	1	1	0	1	3	1	6
1	1	1	1	4	3	1	1	0	0	1	1	1	0	1	2	1	27
1	1	1	1	4	3	1	1	1	0	0	0	1	1	1	2	1	4
1	2	1	2	4	2	2	1	0	0	0	1	0	0	1	2	1	9
1	1	1	2	4	2	1	1	0	0	0	1	1	0	1	2	1	6
1	1	1	1	4	2	1	1	0	1	0	0	0	1	1	2	1	65
1	2	1	2	4	2	1	1	0	1	0	1	1	1	1	2	1	12
1	1	1	2	4	3	1	1	1	0	0	0	1	1	1	2	1	34
1	1	1	2	4	3	1	1	1	0	0	0	1	1	1	2	1	34
1	1	1	1	4	2	1	1	0	0	0	1	0	0	1	1	1	40
1	2	1	2	4	2	1	1	1	1	0	1	1	0	1	1	1	16
1	1	1	1	4	2	1	1	1	0	0	0	1	0	1	2	0	16
1	1	1	2	4	3	2	1	1	0	0	0	1	1	1	2	0	68
1	1	1	1	4	3	1	1	1	0	0	1	1	1	1	1	0	41
1	1	2	1	4	3	1	1	1	0	1	0	1	0	0	3	1	18
1	2	2	1	4	2	1	1	0	1	1	1	0	0	0	3	1	2
1	2	1	2	4	3	2	1	0	0	0	1	1	0	1	3	1	21
1	2	3	2	4	3	2	1	0	0	0	1	0	0	1	3	1	3
1	1	1	1	4	3	1	1	0	0	0	1	1	0	1	3	1	9
1	1	1	2	4	3	1	1	0	0	0	1	1	0	1	3	1	21
1	1	1	1	4	3	2	1	0	0	0	1	1	0	1	3	1	20
1	1	1	1	4	4	1	1	1	0	1	1	0	0	1	2	1	2
1	1	1	1	4	2	1	1	1	0	0	1	0	1	1	2	1	38
1	1	1	1	4	3	2	1	0	0	0	1	1	1	1	2	1	5
1	1	1	2	4	3	1	1	1	1	0	1	1	1	1	2	1	7
1	1	2	2	4	3	1	1	1	0	0	0	1	0	1	2	1	35
1	2	1	2	4	3	1	1	1	0	0	0	1	1	1	1	1	7
1	1	1	2	4	4	1	1	0	0	0	1	0	0	0	2	0	1
1	1	1	2	4	3	1	1	0	0	1	1	1	0	1	2	0	47
1	1	1	1	4	3	2	1	0	1	0	0	1	1	1	2	0	82
1	2	1	1	4	4	1	1	0	0	1	0	1	0	1	2	1	13
1	1	1	2	4	3	2	1	1	0	1	0	0	0	1	3	1	0
1	1	1	1	4	4	2	1	0	0	0	1	1	0	1	3	1	2
1	2	3	2	4	3	1	1	1	0	0	0	1	0	1	3	1	5
1	1	3	1	4	3	1	1	0	0	0	1	0	1	1	3	1	14
1	1	1	1	4	3	2	1	1	0	0	0	0	1	1	3	1	25
1	1	1	2	4	3	1	1	0	0	0	1	1	1	1	3	1	21
1	1	1	2	4	3	1	1	0	1	0	0	1	1	1	2	1	16
1	1	3	1	4	2	2	1	1	1	0	1	0	1	1	2	1	20
1	1	1	1	4	3	1	1	0	1	0	1	1	1	1	2	1	15
1	2	1	2	4	2	1	1	0	0	0	1	0	0	1	1	1	62
1	1	3	1	4	2	1	1	1	0	1	0	1	1	1	1	1	4
1	1	1	1	4	2	1	1	0	0	0	1	1	0	1	2	0	4
1	1	1	2	4	3	1	1	0	0	0	1	1	0	1	2	0	39
1	1	1	2	4	3	1	1	0	0	0	1	1	0	1	2	0	89
1	1	3	2	4	1	1	1	1	0	0	0	1	1	1	1	0	55
1	1	1	1	4	2	1	1	0	0	0	1	0	0	1	3	1	27
1	1	2	2	4	2	2	1	1	0	0	1	0	0	1	3	1	3
1	2	1	1	4	3	1	1	0	0	1	0	0	0	1	3	1	20
1	1	1	1	4	3	2	1	0	0	0	1	1	0	1	3	1	9
1	2	1	1	4	3	2	1	0	0	0	1	1	0	1	3	1	27
1	1	1	1	4	3	2	1	1	0	0	1	1	0	1	3	1	9
1	2	1	2	4	3	2	1	1	0	0	1	1	0	1	3	1	5
1	1	1	1	4	3	2	1	0	0	0	1	0	1	1	3	1	14
1	1	1	2	4	4	2	1	0	1	0	1	1	1	1	3	1	35
1	1	1	1	4	3	1	1	0	0	0	1	0	0	1	2	1	13
1	1	1	2	4	3	1	1	0	0	0	1	1	0	1	2	1	52
1	1	1	2	4	3	1	1	1	1	0	1	1	0	1	2	1	13
1	1	1	1	4	1	1	1	1	0	0	0	1	1	1	2	1	35
1	1	1	1	4	3	2	1	1	1	0	1	1	1	0	1	1	6
1	1	3	2	4	3	1	1	1	0	0	0	1	1	1	1	1	6
1	1	1	2	4	3	1	1	0	0	0	1	0	0	1	3	0	37
1	1	3	1	4	3	1	1	0	0	0	1	0	0	1	2	0	52
1	1	1	2	4	3	1	1	0	0	0	1	0	0	1	2	0	18
1	1	1	1	4	2	2	1	0	0	0	1	0	0	1	2	0	65
1	1	1	2	4	3	1	1	0	0	0	1	1	0	1	2	0	72
1	1	1	1	4	1	1	1	0	0	0	1	0	0	1	1	0	22
1	2	1	1	4	4	2	1	0	1	0	0	1	1	0	3	1	19
1	1	1	1	4	3	1	1	0	0	0	1	0	0	1	3	1	40
1	1	1	2	4	3	1	1	0	0	0	1	1	0	1	3	1	35
1	2	1	1	4	3	2	1	0	0	0	1	1	0	1	3	1	6
1	1	1	2	4	4	1	1	1	0	1	0	1	1	0	2	1	3
1	2	1	2	4	2	1	1	0	0	0	1	1	0	1	2	1	29
1	2	3	2	4	3	1	1	0	1	0	0	0	1	1	2	1	62
1	1	2	1	4	4	2	1	0	0	0	1	0	0	1	2	1	9
1	1	1	2	4	3	1	1	0	0	0	1	1	0	1	2	1	69
1	2	1	2	4	3	2	1	0	0	0	1	1	0	1	2	1	15
1	1	1	1	4	3	1	1	0	1	0	0	0	1	1	2	1	13
1	2	3	2	4	2	1	1	0	1	0	1	1	1	1	2	1	46
1	1	1	1	4	1	1	1	1	0	0	0	1	1	1	2	1	51
1	1	1	2	4	2	1	1	0	0	0	1	1	0	0	1	1	68
1	2	1	2	4	3	1	1	0	1	0	1	1	1	0	1	1	5
1	1	1	2	4	2	1	1	0	0	0	1	1	0	1	1	1	17
1	1	1	1	4	3	1	1	0	0	0	1	0	0	1	2	0	65
1	1	3	1	4	2	1	1	1	0	0	0	0	0	1	2	0	55
1	1	1	2	4	2	1	1	1	0	0	0	0	0	1	2	0	50
1	2	1	1	4	2	1	1	0	0	0	1	1	0	1	2	0	76
1	1	1	2	4	3	1	1	1	0	0	0	1	1	1	2	0	63
1	1	1	2	4	3	1	1	1	0	0	0	0	0	1	2	0	26
1	1	1	2	4	4	1	1	1	0	0	1	0	0	0	3	1	0
1	1	1	2	4	3	1	1	0	0	0	1	0	0	1	3	1	6
1	2	1	2	4	3	1	1	0	0	0	1	0	0	1	3	1	6
1	1	1	2	4	3	2	1	0	0	0	1	0	0	1	3	1	5
1	2	1	1	4	3	1	1	1	0	0	1	1	1	1	3	1	28
1	2	1	2	4	3	1	1	1	0	0	1	1	1	1	3	1	5
1	1	1	2	4	4	1	1	0	0	0	1	0	0	1	3	1	49
1	1	1	1	4	2	1	1	1	1	0	1	1	0	0	2	1	2
1	2	1	2	4	1	1	1	0	0	0	1	1	0	1	2	1	6
1	1	1	2	4	2	1	1	0	0	0	1	0	0	1	2	1	41
1	1	1	2	4	3	1	1	0	0	0	1	0	0	1	2	1	14
1	1	3	2	4	2	2	1	0	0	0	1	0	0	1	2	1	14
1	1	1	2	4	3	2	1	1	0	0	0	0	0	1	2	1	3
1	1	1	2	4	3	1	1	1	0	0	0	0	1	1	2	1	49
1	1	1	1	4	3	1	1	0	1	0	1	1	1	1	2	1	8
1	1	1	2	4	4	1	1	1	0	0	0	1	1	1	2	1	9
1	1	1	1	4	3	1	1	0	0	0	1	0	0	1	1	1	18
1	1	1	1	4	3	1	1	0	0	1	1	1	0	1	1	1	6
1	1	1	2	4	1	1	1	1	0	0	0	0	1	1	1	1	13
1	1	1	2	4	2	1	1	1	0	0	0	0	1	1	1	1	62
1	1	1	2	4	4	1	1	1	0	0	0	0	1	1	1	1	57
1	1	1	2	4	3	2	1	0	0	0	1	0	0	0	3	0	43
1	1	1	1	4	3	1	1	0	0	0	1	1	0	1	3	0	50
1	1	1	2	4	3	2	1	1	0	0	1	1	1	1	3	0	36
1	1	1	2	4	4	2	1	0	1	0	1	1	1	0	2	0	42
1	1	1	1	4	2	1	1	0	0	0	1	0	0	1	2	0	99
1	1	1	2	4	3	1	1	0	0	0	1	0	0	1	2	0	92
1	1	1	1	4	1	1	1	1	0	0	0	0	0	1	2	0	99
1	1	1	1	4	3	1	1	0	0	0	1	1	0	1	2	0	90
1	2	1	1	4	3	1	1	1	0	0	0	0	1	1	2	0	36
1	1	3	1	4	3	2	1	0	0	1	1	0	0	1	3	1	0
1	1	1	2	4	4	2	1	0	0	1	1	1	0	1	3	1	8
1	1	1	2	4	3	1	1	0	0	0	1	0	1	1	3	1	18
1	1	1	2	4	3	1	1	1	1	0	0	0	1	1	3	1	3
1	1	1	2	4	3	2	1	0	0	0	1	1	1	1	3	1	23
1	1	1	1	4	3	1	1	0	0	0	1	1	0	1	3	1	12
1	1	1	1	4	3	1	1	0	0	0	1	1	0	1	2	1	22
1	1	3	1	4	3	2	1	0	0	1	1	0	0	1	2	1	17
1	1	1	1	4	4	1	1	0	0	0	1	1	0	1	2	1	44
1	2	1	2	4	3	1	1	1	0	0	1	1	1	1	2	1	45
1	1	1	1	4	3	2	1	1	0	0	1	1	1	1	2	1	9
1	1	1	2	4	2	1	1	0	1	0	1	1	1	1	2	1	7
1	1	1	2	4	3	1	1	0	1	0	1	1	1	1	2	1	11
1	1	1	1	4	3	1	1	1	0	0	0	1	1	1	2	1	45
1	1	1	2	4	4	1	1	0	0	1	1	0	0	1	2	1	10
1	1	3	1	4	3	1	1	0	0	0	1	0	0	1	2	1	11
1	1	1	2	4	3	1	1	0	0	0	1	0	0	1	1	1	27
1	1	1	2	4	1	1	1	1	0	0	0	0	0	1	1	1	28
1	1	1	2	4	3	1	1	1	0	0	0	1	0	1	1	1	44
1	2	1	2	4	1	1	1	1	0	0	0	0	1	1	1	1	11
1	2	1	2	4	1	1	1	1	0	0	0	1	1	1	1	1	26
1	2	1	2	4	1	2	1	0	0	0	1	0	0	1	3	0	95
1	1	1	1	4	3	1	1	0	0	0	1	0	0	1	3	0	57
1	2	1	2	4	2	2	1	0	0	0	1	0	0	1	3	0	60
1	1	3	2	4	3	1	1	0	0	1	0	0	0	1	2	0	97
1	1	1	2	4	3	1	1	0	1	0	0	0	1	1	2	0	74
1	1	1	1	4	3	1	1	0	1	0	0	1	1	1	2	0	33
1	2	1	1	4	1	1	1	0	0	0	1	0	0	1	1	0	74
1	2	1	2	4	1	1	1	0	0	0	1	1	0	1	1	0	76
1	1	1	2	4	3	1	1	0	0	0	1	0	0	1	1	0	62
1	1	1	2	4	2	1	1	0	1	0	0	1	1	1	1	0	17
1	1	1	1	4	2	1	1	0	0	0	1	1	0	0	2	0	22
1	2	1	2	4	4	1	1	0	0	0	1	0	0	1	2	1	12
1	2	1	2	4	3	1	1	0	0	0	1	0	0	1	3	1	26
1	2	1	2	4	3	2	1	0	0	0	1	0	0	1	3	1	6
1	2	1	1	4	3	1	1	0	0	0	1	1	0	1	3	1	33
1	1	1	1	4	3	1	1	0	1	0	1	1	0	1	3	1	17
1	2	1	1	4	1	1	1	1	0	0	0	1	0	1	3	1	46
1	2	1	1	4	3	1	1	1	0	0	0	0	1	1	3	1	30
1	1	1	2	4	3	2	1	1	0	0	1	1	1	1	3	1	10
1	1	1	2	4	3	1	1	0	1	0	1	1	1	1	3	1	6
1	1	1	1	4	4	1	1	0	0	0	1	0	0	1	3	1	3
1	1	1	1	4	4	1	1	0	0	0	1	1	0	0	2	1	12
1	1	1	2	4	4	2	1	0	1	0	1	1	1	0	2	1	9
1	1	1	2	4	3	1	1	0	0	0	1	1	0	1	2	1	7
1	1	1	1	4	3	1	1	1	0	0	1	1	0	1	2	1	51
1	2	1	1	4	3	1	1	0	0	0	1	1	0	1	2	1	30
1	1	1	1	4	1	1	1	1	0	0	0	0	0	1	1	1	86
1	1	1	2	4	2	1	1	1	0	0	0	0	1	1	1	1	62
1	1	1	1	4	3	2	1	1	0	0	0	1	1	1	1	1	34
1	1	1	2	4	3	1	1	0	0	0	1	0	0	1	3	0	83
1	1	1	2	4	4	1	1	0	0	0	1	0	0	1	3	0	7
1	1	3	1	4	3	2	1	0	0	0	1	1	0	1	3	0	99
1	2	1	2	4	2	1	1	0	0	0	1	0	0	1	2	0	50
1	1	3	2	4	3	1	1	0	0	0	1	0	0	1	2	0	74
1	1	1	1	4	3	1	1	0	0	0	1	1	0	1	2	0	61
1	1	1	1	4	3	1	1	1	0	0	0	0	1	1	2	0	49
1	1	1	2	4	3	1	1	0	0	0	1	0	0	1	1	0	104
1	2	1	1	4	2	1	1	0	0	0	1	1	0	1	1	0	41
1	2	1	1	4	3	2	1	0	0	0	1	0	0	1	3	0	6
1	1	1	2	4	3	1	1	0	0	0	1	0	0	0	3	1	0
1	2	1	2	4	3	2	1	0	0	0	1	1	0	1	3	1	6
1	1	1	2	4	1	1	1	1	0	0	1	1	1	1	3	1	12
1	1	3	1	4	3	1	1	0	0	0	1	0	0	1	3	1	29
1	2	1	1	4	4	1	1	0	0	0	1	0	0	1	3	1	3
1	1	1	1	4	3	1	1	1	0	0	1	0	0	1	3	1	11
1	1	1	2	4	3	1	1	0	0	1	0	0	0	1	3	1	4
1	1	3	2	4	3	1	1	0	0	0	1	1	0	1	3	1	11
1	2	1	2	4	3	2	1	1	0	0	1	1	0	1	3	1	5
1	2	1	2	4	3	1	1	1	0	0	1	1	1	1	3	1	36
1	1	1	1	4	3	2	1	0	0	0	1	1	0	1	3	1	8
1	1	1	2	4	3	1	1	0	0	0	1	1	0	1	2	1	11
1	2	1	1	4	3	2	1	0	0	0	1	1	0	1	2	1	26
1	2	1	1	4	3	1	1	0	0	0	1	0	0	1	2	1	4
1	1	1	2	4	3	1	1	0	0	0	1	0	0	1	2	1	26
1	1	1	1	4	4	1	1	0	0	1	0	0	0	1	2	1	1
1	2	3	1	4	3	1	1	0	0	1	1	1	0	1	2	1	19
1	1	1	1	4	1	1	1	0	0	0	1	1	0	1	2	1	36
1	1	3	1	4	3	2	1	0	0	0	1	1	0	1	2	1	22
1	1	1	2	4	3	2	1	0	0	0	1	1	0	1	2	1	4
1	1	3	1	4	3	1	1	1	0	0	1	1	0	1	2	1	31
1	1	2	2	4	3	1	1	1	0	0	0	1	0	1	2	1	9
1	1	1	2	4	3	1	1	1	0	0	1	1	1	1	2	1	37
1	1	1	2	4	3	1	1	1	0	1	0	1	1	1	2	1	43
1	1	1	2	4	1	2	1	1	1	0	1	1	1	0	1	1	9
1	1	1	2	4	3	1	1	0	1	0	1	1	1	0	1	1	11
1	2	1	2	4	2	1	1	0	1	0	0	1	1	0	1	1	26
1	2	1	1	4	3	1	1	0	0	0	1	0	0	1	1	1	15
1	2	1	1	4	2	2	1	0	0	0	1	1	0	1	1	1	13
1	1	1	1	4	3	1	1	1	0	0	1	1	1	1	1	1	11
1	1	1	2	4	1	1	1	1	0	0	0	1	1	0	1	1	31
1	1	1	1	4	3	1	1	1	0	0	1	0	0	1	3	0	8
1	1	1	2	4	2	1	1	0	0	0	1	0	0	1	2	0	56
1	1	1	1	4	1	1	1	1	0	0	0	0	0	1	2	0	105
1	1	1	2	4	3	1	1	0	0	0	1	1	0	1	2	0	51
1	1	1	2	4	3	1	1	0	0	0	1	1	0	1	2	0	36
1	2	3	1	4	3	2	1	0	0	0	1	1	0	1	2	0	44
1	1	1	1	4	1	1	1	1	0	0	1	1	1	1	2	0	62
1	1	1	2	4	3	1	1	1	0	0	1	1	1	1	2	0	5
1	1	1	2	4	2	1	1	1	0	0	0	1	1	1	2	0	75
1	1	1	2	4	1	2	1	1	0	0	0	1	1	1	2	0	62
1	1	1	1	4	3	2	1	0	0	0	1	1	0	0	1	0	12
1	1	2	2	4	1	1	1	1	0	0	0	0	0	1	1	0	49
1	1	1	2	4	2	1	1	1	0	0	0	0	1	1	1	0	44
1	1	1	1	4	2	2	1	0	1	0	1	1	1	0	1	0	50
1	2	3	2	4	2	1	1	0	0	0	1	0	0	1	1	0	7
1	1	1	2	4	4	2	1	1	0	0	1	1	1	0	3	1	16
1	1	1	1	4	3	2	1	0	0	0	1	0	0	1	3	1	1
1	1	1	1	4	3	1	1	1	0	0	1	1	1	1	3	1	11
1	1	2	1	4	3	1	1	0	0	1	0	0	0	1	3	1	3
1	1	1	1	4	1	1	1	0	0	0	1	1	0	1	3	1	7
1	1	1	1	4	3	1	1	0	0	0	1	1	0	1	3	1	10
1	1	1	2	4	3	1	1	0	0	0	1	1	0	1	3	1	5
1	1	1	1	4	3	1	1	1	0	0	1	1	0	1	3	1	5
1	1	3	2	4	1	1	1	0	1	0	0	0	1	1	3	1	4
1	1	1	2	4	3	1	1	1	0	0	1	1	1	1	3	1	15
1	1	1	1	4	3	1	1	0	0	0	1	1	0	1	3	1	51
1	1	3	2	4	1	2	1	1	0	1	1	0	0	1	2	1	8
1	1	2	2	4	3	1	1	0	0	0	1	0	0	1	2	1	5
1	1	1	2	4	3	1	1	0	0	0	1	0	0	1	2	1	3
1	1	1	2	4	1	1	1	1	0	0	0	0	0	1	2	1	13
1	1	1	1	4	3	1	1	0	0	1	1	1	0	1	2	1	34
1	1	1	2	4	4	1	1	0	0	1	1	1	0	1	2	1	27
1	2	1	1	4	3	1	1	0	0	0	1	1	0	1	2	1	30
1	1	1	2	4	3	2	1	1	1	0	1	1	0	1	2	1	3
1	1	1	1	4	2	1	1	1	0	0	0	0	1	1	2	1	12
1	1	1	1	4	4	1	1	0	1	1	1	1	1	1	2	1	5
1	2	1	1	4	3	1	1	1	0	1	0	1	1	1	2	1	9
1	1	1	1	4	3	2	1	1	0	0	0	1	1	1	2	1	55
1	1	1	1	4	3	2	1	1	0	0	0	1	1	0	1	1	4
1	2	1	1	4	4	1	1	0	0	1	0	0	0	1	1	1	36
1	2	1	2	4	2	1	1	0	0	1	1	0	0	1	3	0	49
1	1	1	1	4	3	1	1	0	0	0	1	0	0	1	3	0	50
1	1	1	2	4	3	1	1	0	0	0	1	1	0	1	3	0	29
1	2	1	1	4	3	1	1	1	0	0	1	0	1	1	3	0	39
1	1	1	2	4	3	1	1	0	0	1	1	0	0	1	2	0	3
1	1	1	2	4	3	1	1	1	0	0	1	0	0	1	2	0	41
1	1	1	1	4	2	1	1	1	0	0	0	0	0	1	2	0	22
1	2	1	2	4	1	1	1	0	0	0	1	1	0	1	2	0	43
1	1	1	2	4	2	1	1	0	0	0	1	1	0	1	2	0	84
1	1	1	1	4	3	1	1	0	0	0	1	1	0	1	2	0	58
1	2	1	1	4	3	1	1	0	0	0	1	1	0	1	2	0	58
1	1	1	2	4	3	2	1	0	0	0	1	1	0	1	1	0	21
1	2	1	1	4	1	1	1	1	0	0	0	1	1	1	1	0	54
1	1	1	2	4	2	1	1	0	0	0	1	1	0	0	1	0	96
1	1	2	1	4	3	2	1	0	0	1	1	0	0	0	3	1	0
1	2	1	1	4	4	1	1	1	0	1	0	0	0	1	3	1	1
1	1	1	1	4	3	1	1	0	1	0	1	0	1	1	3	1	4
1	1	1	1	4	3	1	1	0	0	0	1	1	0	1	3	1	15
1	1	1	2	4	3	2	1	0	0	0	1	1	1	1	3	1	37
1	2	1	1	4	1	1	1	0	0	0	1	0	0	1	3	1	25
1	2	3	1	4	3	1	1	0	0	0	1	0	0	1	3	1	43
1	1	1	2	4	4	2	1	1	0	0	1	0	0	1	3	1	47
1	1	1	1	4	4	1	1	0	0	0	1	1	0	1	3	1	26
1	2	1	2	4	3	1	1	1	0	0	1	1	0	1	3	1	7
1	2	1	2	4	2	1	1	1	0	0	1	1	1	1	3	1	3
1	2	1	1	4	3	2	1	0	1	0	1	1	1	1	3	1	7
1	2	3	2	4	3	2	1	0	1	1	0	1	1	1	3	1	6
1	1	1	1	4	3	1	1	1	0	0	0	1	1	1	3	1	31
1	1	1	1	4	4	1	1	0	0	0	1	0	0	1	3	1	2
1	2	1	2	4	2	1	1	0	0	0	1	0	0	0	2	1	2
1	1	2	1	4	3	2	1	0	0	0	1	1	0	0	2	1	6
1	1	3	1	4	4	1	1	0	1	0	1	1	1	0	2	1	12
1	1	1	1	4	3	2	1	0	0	0	1	1	0	1	2	1	28
1	1	1	1	4	3	1	1	1	0	0	1	0	1	1	2	1	45
1	1	1	2	4	1	1	1	1	0	0	1	0	0	1	2	1	14
1	1	1	2	4	3	1	1	1	0	0	1	0	0	1	2	1	13
1	1	1	2	4	3	1	1	1	0	0	0	0	0	1	2	1	5
1	1	1	1	4	2	1	1	0	0	0	1	1	0	1	2	1	51
1	2	1	1	4	3	1	1	1	0	0	1	1	0	1	2	1	9
1	2	1	2	4	3	1	1	1	0	0	0	0	1	1	2	1	36
1	1	1	2	4	3	1	1	1	0	0	0	1	1	1	2	1	52
1	2	1	2	4	2	1	1	0	0	0	1	1	0	1	1	1	40
1	1	1	2	4	4	1	1	1	0	0	1	0	1	1	1	1	69
1	1	1	1	4	1	1	1	1	1	0	0	0	1	1	1	1	8
1	1	1	2	4	3	1	1	0	0	1	1	0	0	1	3	0	100
1	1	1	2	4	3	1	1	0	0	0	1	0	0	1	3	0	58
1	1	3	2	4	3	1	1	0	1	0	0	0	0	1	3	0	42
1	1	1	1	4	4	1	1	0	0	1	1	1	0	1	3	0	106
1	1	1	1	4	1	1	1	0	0	0	1	0	0	1	2	0	38
1	1	1	1	4	3	1	1	0	0	0	1	0	0	1	2	0	96
1	2	1	2	4	2	1	1	1	0	0	0	1	0	1	2	0	48
1	2	1	1	4	2	1	1	1	0	0	0	1	1	1	1	0	50
1	1	1	1	4	3	1	1	0	0	1	1	0	0	1	1	0	45
1	2	1	1	4	3	1	1	1	0	0	1	1	1	0	3	1	5
1	1	1	1	4	3	1	1	1	0	0	0	1	0	1	3	1	52
1	1	1	1	4	3	1	1	1	1	0	0	1	1	1	3	1	19
1	1	1	2	4	4	1	1	0	0	0	1	0	0	1	3	1	9
1	2	1	1	4	3	1	1	0	0	1	1	1	0	1	3	1	35
1	1	1	1	4	1	1	1	0	0	0	1	1	0	1	3	1	27
1	2	1	1	4	3	1	1	0	0	0	1	1	0	1	3	1	30
1	1	1	2	4	3	2	1	0	0	0	1	1	0	1	3	1	31
1	1	1	1	4	3	2	1	0	0	1	1	0	1	1	3	1	25
1	2	1	1	4	4	1	1	1	0	0	1	0	1	1	3	1	26
1	1	1	2	4	3	2	1	1	0	0	1	0	1	1	3	1	5
1	1	1	1	4	4	2	1	0	1	0	1	0	1	1	3	1	10
1	1	1	1	4	3	1	1	0	0	0	1	1	1	1	3	1	6
1	2	1	1	4	3	2	1	1	0	0	1	1	1	1	3	1	1
1	2	1	1	4	3	2	1	1	0	0	1	1	1	1	3	1	13
1	1	1	2	4	4	2	1	0	1	0	1	1	1	1	3	1	39
1	1	1	2	4	2	1	1	1	1	0	1	1	1	1	3	1	4
1	1	1	1	4	1	1	1	1	0	0	0	1	1	1	3	1	33
1	1	1	1	4	2	1	1	0	0	0	1	0	0	1	3	1	16
1	1	1	2	4	3	1	1	1	0	0	0	0	1	0	2	1	3
1	1	1	1	4	4	1	1	0	0	1	1	0	0	1	2	1	27
1	1	1	1	4	3	1	1	0	0	0	1	0	0	1	2	1	17
1	1	1	2	4	3	1	1	0	0	0	1	0	0	1	2	1	25
1	1	1	1	4	3	2	1	1	0	0	0	0	0	1	2	1	13
1	1	2	1	4	3	1	1	0	0	1	1	1	0	1	2	1	31
1	1	1	1	4	3	1	1	0	0	0	1	1	0	1	2	1	10
1	1	1	2	4	3	1	1	0	0	0	1	1	0	1	2	1	50
1	1	1	1	4	3	1	1	1	0	0	1	1	0	1	2	1	56
1	1	1	2	4	3	1	1	1	0	0	0	0	1	1	2	1	12
1	1	1	1	4	1	1	1	0	1	0	0	0	1	1	2	1	46
1	1	1	1	4	3	1	1	1	1	0	1	1	1	1	2	1	8
1	2	1	1	4	3	1	1	1	0	0	0	1	1	1	2	1	23
1	1	1	1	4	3	1	1	1	0	0	0	1	1	1	2	1	36
1	1	1	1	4	2	1	1	1	1	0	0	0	1	0	1	1	5
1	2	1	2	4	3	2	1	1	0	0	0	1	1	0	1	1	1
1	1	1	1	4	3	1	1	0	0	0	1	1	0	1	1	1	23
1	1	1	2	4	3	1	1	0	0	0	1	1	0	1	3	0	53
1	1	1	1	4	4	1	1	0	0	0	1	0	0	1	3	0	95
1	1	1	2	4	4	2	1	0	0	0	1	1	0	1	3	0	52
1	1	1	2	4	4	2	1	1	0	0	1	1	1	1	3	0	94
1	1	1	2	4	4	2	1	1	0	0	0	0	0	0	2	0	2
1	1	1	1	4	1	1	1	0	0	0	1	1	0	1	2	0	96
1	1	1	1	4	3	1	1	0	0	0	1	0	0	1	2	0	33
1	2	1	2	4	3	1	1	0	0	0	1	0	0	1	2	0	6
1	1	1	1	4	3	2	1	0	0	0	1	0	0	1	2	0	64
1	1	1	1	4	3	1	1	0	0	0	1	1	0	1	2	0	79
1	1	3	2	4	4	1	1	0	0	0	1	0	0	1	2	0	75
1	1	1	2	4	1	1	1	1	0	0	0	0	0	1	1	0	52
1	1	1	2	4	1	1	1	1	0	0	0	1	1	1	1	0	61
1	1	1	1	4	1	1	1	0	0	0	1	0	0	1	1	0	90
1	2	2	1	4	2	2	1	0	0	1	0	0	0	1	1	0	64
1	2	1	2	4	2	1	1	1	0	0	0	1	1	1	1	0	43
1	2	1	1	4	2	2	1	1	0	1	1	1	0	0	1	0	37
1	1	1	1	4	3	1	1	0	0	0	1	0	0	1	3	1	7
1	2	2	2	4	2	1	1	0	0	1	0	0	0	1	3	1	20
1	1	1	1	4	4	2	1	1	0	1	1	0	0	1	3	1	1
1	1	1	2	4	3	1	1	0	0	0	1	0	0	1	3	1	1
1	2	1	2	4	3	1	1	0	0	0	1	0	0	1	3	1	31
1	1	1	1	4	4	1	1	0	0	0	1	0	0	1	3	1	0
1	1	1	1	4	3	2	1	0	0	0	1	0	0	1	3	1	7
1	1	1	2	4	4	2	1	0	0	0	1	0	0	1	3	1	3
1	2	1	1	4	3	1	1	0	0	1	1	1	0	1	3	1	11
1	1	1	2	4	3	2	1	0	0	1	1	1	0	1	3	1	4
1	1	1	1	4	3	1	1	0	0	0	1	1	0	1	3	1	15
1	2	1	1	4	3	1	1	0	0	0	1	1	0	1	3	1	49
1	2	1	1	4	3	1	1	0	0	0	1	1	0	1	3	1	9
1	1	1	2	4	3	2	1	0	0	0	1	1	0	1	3	1	8
1	1	1	1	4	3	2	1	1	0	0	1	1	0	1	3	1	15
1	1	1	1	4	1	1	1	1	0	0	0	1	0	1	3	1	2
1	1	1	1	4	3	2	1	1	0	0	0	1	0	1	3	1	12
1	1	1	2	4	3	2	1	1	0	0	1	1	1	1	3	1	3
1	2	1	1	4	3	1	1	1	1	0	1	1	1	1	3	1	10
1	1	1	2	4	3	1	1	1	0	0	0	1	1	1	3	1	56
1	1	1	2	4	4	1	1	0	1	0	1	1	0	0	2	1	5
1	1	1	2	4	1	1	1	0	1	0	0	0	1	0	2	1	1
1	1	3	2	4	3	1	1	0	0	0	1	1	0	1	2	1	9
1	1	2	2	4	3	1	1	1	0	0	1	1	1	1	2	1	10
1	2	1	1	4	3	1	1	0	1	0	1	1	1	1	2	1	13
1	1	1	1	4	3	1	1	0	0	0	1	0	0	1	2	1	35
1	2	1	1	4	3	1	1	0	0	0	1	0	0	1	2	1	14
1	2	1	2	4	3	1	1	0	0	0	1	0	0	1	2	1	21
1	1	1	1	4	3	2	1	0	0	0	1	0	0	1	2	1	6
1	2	1	1	4	2	1	1	0	0	1	1	1	0	1	2	1	72
1	1	1	2	4	3	2	1	0	0	0	1	1	0	1	2	1	2
1	2	1	1	4	3	1	1	1	0	0	1	1	0	1	2	1	97
1	2	2	2	4	3	1	1	1	0	0	1	1	0	1	2	1	26
1	2	1	1	4	2	1	1	1	0	0	0	1	0	1	2	1	9
1	2	1	2	4	3	2	1	1	1	1	1	0	1	1	2	1	12
1	2	1	2	4	1	1	1	1	0	0	1	0	1	1	2	1	23
1	1	1	1	4	4	2	1	0	0	1	1	1	1	1	2	1	18
1	1	3	1	4	3	1	1	1	0	0	0	1	1	1	2	1	4
1	1	1	1	4	2	1	1	0	0	0	1	1	0	0	1	1	21
1	1	1	2	4	2	1	1	1	0	0	1	1	1	0	1	1	58
1	1	1	1	4	3	1	1	0	0	0	1	0	0	1	1	1	11
1	1	1	1	4	1	1	1	1	0	0	1	0	0	1	1	1	70
1	1	1	1	4	1	1	1	1	0	0	0	1	1	1	1	1	18
1	1	2	2	4	2	1	1	1	0	0	1	1	0	0	1	1	10
1	1	1	2	4	4	1	1	0	0	0	1	1	0	0	1	1	8
1	1	1	1	4	3	1	1	0	0	0	1	0	0	1	3	0	66
1	2	1	2	4	3	1	1	0	0	1	1	1	0	1	3	0	102
1	2	1	2	4	3	1	1	0	0	1	1	0	0	1	2	0	44
1	1	1	2	4	1	1	1	0	0	0	1	0	0	1	2	0	81
1	1	1	2	4	3	1	1	0	0	0	1	0	0	1	2	0	24
1	2	1	1	4	3	1	1	1	0	0	0	0	0	1	2	0	89
1	1	1	2	4	1	1	1	1	0	1	1	1	0	1	2	0	74
1	2	2	2	4	2	1	1	0	0	0	1	1	0	1	2	0	39
1	1	1	1	4	3	1	1	0	1	0	1	1	0	1	2	0	69
1	1	2	1	4	1	1	1	0	0	0	1	0	0	1	2	0	97
1	1	1	2	4	2	1	1	0	1	0	1	1	1	0	1	0	86
1	1	2	1	4	3	1	1	1	0	0	0	1	1	0	1	0	37
1	2	1	1	4	2	1	1	1	0	0	0	0	0	1	1	0	60
1	2	1	1	4	1	1	1	1	0	0	0	0	1	1	1	0	79
1	1	1	2	4	4	2	1	0	0	1	1	1	0	0	3	1	5
1	2	1	1	4	4	1	1	0	0	1	1	0	0	1	3	1	3
1	2	2	2	4	1	1	1	1	0	0	0	1	1	1	1	0	42
1	2	1	1	4	2	2	1	1	1	0	1	1	1	0	3	1	3
1	2	1	1	4	3	1	1	0	0	0	1	1	0	1	3	1	64
1	2	1	1	4	3	2	1	0	0	0	1	1	0	1	3	1	7
1	1	1	1	4	3	2	1	0	0	0	1	0	0	1	3	1	2
1	2	1	2	4	3	2	1	0	0	0	1	0	0	1	3	1	33
1	1	1	1	4	3	1	1	1	0	1	0	0	0	1	3	1	24
1	2	1	1	4	3	1	1	1	0	0	0	0	0	1	3	1	50
1	2	1	1	4	3	1	1	0	0	1	1	1	0	1	3	1	27
1	1	1	2	4	3	1	1	0	0	0	1	1	0	1	3	1	41
1	1	1	2	4	3	1	1	1	0	0	1	1	0	1	3	1	14
1	1	1	1	4	2	1	1	1	0	0	0	0	1	1	3	1	3
1	1	2	1	4	2	1	1	0	0	0	1	1	1	1	3	1	7
1	1	3	2	4	3	1	1	1	0	0	1	1	1	1	3	1	1
1	2	1	1	4	4	1	1	0	1	0	1	1	1	1	3	1	2
1	2	1	2	4	3	1	1	1	1	0	1	1	1	1	3	1	12
1	1	1	1	4	3	1	1	1	0	0	0	1	1	1	3	1	16
1	1	1	2	4	2	2	1	1	0	0	0	1	1	1	3	1	6
1	1	1	2	4	3	2	1	0	0	0	1	0	0	1	3	1	3
1	1	1	1	4	2	2	1	0	0	0	1	1	0	0	2	1	39
1	1	1	2	4	4	2	1	0	0	0	1	1	0	0	2	1	17
1	2	1	1	4	1	2	1	0	0	1	0	1	1	0	2	1	20
1	1	1	2	4	3	1	1	1	0	0	0	0	1	1	2	1	7
1	1	1	1	4	2	1	1	0	0	0	1	0	0	1	2	1	29
1	1	1	2	4	3	1	1	0	0	0	1	0	0	1	2	1	25
1	1	1	2	4	3	1	1	1	0	0	1	0	0	1	2	1	16
1	1	1	1	4	3	1	1	0	0	1	1	1	0	1	2	1	7
1	1	3	1	4	3	1	1	0	0	0	1	1	0	1	2	1	24
1	1	1	1	4	4	1	1	0	0	0	1	1	0	1	2	1	24
1	1	1	1	4	2	2	1	0	0	0	1	1	0	1	2	1	3
1	1	1	1	4	3	2	1	1	0	0	1	0	1	1	2	1	52
1	1	1	2	4	3	2	1	1	0	1	1	1	1	1	2	1	29
1	1	2	1	4	3	2	1	1	0	0	1	1	1	1	2	1	6
1	1	1	1	4	3	1	1	1	0	0	0	1	1	1	2	1	31
1	1	2	1	4	4	2	1	1	0	0	0	1	1	1	2	1	5
1	2	1	1	4	3	1	1	1	1	0	1	0	1	1	2	1	3
1	1	1	1	4	2	1	1	0	0	1	1	1	0	0	1	1	10
1	1	1	1	4	2	1	1	0	0	1	1	1	0	0	1	1	2
1	1	1	2	4	2	1	1	0	0	0	1	1	0	0	1	1	8
1	1	1	2	4	3	1	1	0	0	1	0	1	0	0	1	1	24
1	2	1	1	4	1	2	1	1	0	0	0	1	0	0	1	1	3
1	1	1	1	4	4	2	1	1	1	1	1	0	1	0	1	1	1
1	1	1	1	4	2	1	1	0	0	0	1	0	0	1	1	1	36
1	1	3	1	4	2	1	1	0	0	0	1	0	0	1	1	1	33
1	1	3	2	4	3	1	1	0	0	1	1	1	0	1	1	1	54
1	1	1	1	4	2	1	1	0	0	0	1	1	0	1	1	1	70
1	1	1	2	4	2	1	1	0	0	0	1	1	0	1	1	1	13
1	1	1	2	4	2	1	1	0	0	0	1	1	0	1	1	1	14
1	1	1	1	4	3	1	1	0	0	0	1	1	0	1	1	1	29
1	1	1	2	4	1	1	1	1	0	0	0	1	0	1	1	1	80
1	1	1	1	4	3	1	1	0	0	0	1	0	0	1	3	0	36
1	1	1	2	4	3	1	1	0	0	0	1	1	0	1	3	0	43
1	1	1	2	4	3	1	1	0	0	0	1	1	0	1	3	0	52
1	1	2	2	4	3	1	1	0	0	0	1	1	0	0	2	0	37
1	2	1	2	4	2	1	1	0	1	0	1	0	1	0	2	0	0
1	2	1	1	4	1	1	1	0	0	0	1	1	0	1	2	0	64
1	1	1	2	4	3	1	1	0	0	0	1	0	0	1	2	0	99
1	1	1	1	4	3	1	1	0	1	0	0	0	1	1	2	0	39
1	1	2	2	4	1	1	1	0	0	1	0	0	0	0	1	0	40
1	2	1	1	4	3	1	1	0	0	0	1	0	0	1	1	0	48
1	1	1	2	4	3	1	1	0	0	0	1	0	0	1	1	0	36
1	1	1	2	4	3	1	1	0	0	0	1	1	0	1	1	0	97
1	1	1	2	4	1	1	1	1	0	0	1	1	1	1	1	0	21
1	1	1	2	4	3	1	1	0	1	0	0	1	1	1	1	0	26
1	1	1	2	4	2	2	1	1	0	0	1	1	1	0	1	0	10
1	1	1	2	4	2	1	1	0	0	0	1	1	0	0	1	0	6
1	1	1	2	4	3	2	1	0	0	0	1	1	0	0	3	1	4
1	1	1	1	4	1	1	1	1	0	0	1	1	0	0	3	1	11
1	2	1	1	4	4	2	1	0	1	1	1	0	0	0	2	1	3
1	1	1	2	4	1	1	1	0	0	1	1	1	0	0	1	1	1
1	2	1	1	4	2	1	1	0	0	0	1	0	0	1	3	1	70
1	1	1	1	4	3	1	1	0	0	0	1	0	0	1	3	1	2
1	2	1	1	4	3	2	1	0	0	0	1	0	0	1	3	1	1
1	2	1	1	4	3	1	1	0	0	0	1	1	0	1	3	1	8
1	1	1	2	4	3	2	1	0	0	0	1	1	0	1	3	1	4
1	1	1	2	4	3	2	1	0	0	0	1	1	0	1	3	1	13
1	1	1	2	4	4	2	1	0	0	1	0	1	0	1	3	1	24
1	2	1	2	4	3	2	1	1	0	0	0	1	0	1	3	1	11
1	1	1	1	4	3	2	1	0	0	0	1	0	1	1	3	1	42
1	1	1	1	4	3	1	1	0	0	0	1	1	1	1	3	1	18
1	1	1	1	4	3	1	1	1	0	0	1	1	1	1	3	1	12
1	1	1	1	4	4	1	1	0	0	1	1	1	0	1	3	1	9
1	2	1	1	4	3	2	1	1	0	0	1	1	1	1	2	1	7
1	1	1	1	4	3	1	1	1	0	0	0	1	1	1	2	1	60
1	1	1	1	4	2	1	1	0	0	0	1	0	0	1	2	1	1
1	1	1	2	4	3	1	1	1	0	1	1	1	0	1	2	1	22
1	1	1	2	4	3	1	1	0	0	0	1	1	0	1	2	1	5
1	1	1	2	4	3	1	1	0	0	0	1	1	0	1	2	1	36
1	1	1	2	4	2	2	1	0	0	0	1	1	0	1	2	1	38
1	1	1	1	4	3	2	1	0	0	0	1	1	0	1	2	1	23
1	1	1	1	4	4	2	1	0	0	0	1	1	0	1	2	1	23
1	1	1	2	4	3	1	1	1	0	0	1	0	1	1	2	1	27
1	1	1	1	4	3	1	1	1	1	0	1	1	1	1	2	1	5
1	1	1	2	4	4	2	1	0	0	1	1	1	0	0	1	1	8
1	1	1	2	4	1	1	1	1	0	0	0	0	1	0	1	1	11
1	1	1	2	4	2	1	1	1	1	0	1	1	1	0	1	1	3
1	2	1	2	4	2	1	1	0	0	0	1	0	0	1	1	1	41
1	1	2	1	4	3	1	1	1	0	0	0	0	0	1	1	1	10
1	1	2	1	4	3	1	1	1	0	0	0	1	0	1	1	1	18
1	1	3	2	4	3	1	1	1	0	0	0	1	1	1	1	1	32
1	1	3	2	4	4	1	1	1	0	0	0	1	0	0	1	1	21
1	2	1	1	4	4	2	1	0	0	0	1	0	0	1	1	1	32
1	1	1	1	4	4	2	1	1	0	0	0	1	0	0	3	0	51
1	1	1	1	4	4	2	1	1	0	0	1	1	1	1	3	0	4
1	2	3	1	4	4	2	1	0	0	1	1	1	0	1	3	0	11
1	1	1	1	4	3	1	1	0	0	0	1	1	0	1	3	0	42
1	1	1	2	4	3	1	1	0	1	0	1	1	1	1	3	0	40
1	1	1	2	4	2	1	1	0	0	0	1	1	0	1	2	0	37
1	2	1	1	4	1	1	1	0	0	0	1	0	0	1	2	0	27
1	2	1	1	4	3	2	1	0	0	0	1	0	0	1	2	0	49
1	1	1	2	4	4	1	1	0	0	0	1	1	0	1	2	0	40
1	1	2	2	4	2	1	1	0	1	0	0	0	1	1	2	0	92
1	1	1	1	4	4	2	1	0	1	0	1	1	1	1	2	0	103
1	1	1	1	4	1	1	1	1	1	0	1	1	1	1	2	0	13
1	2	1	1	4	3	1	1	1	1	0	0	1	1	1	2	0	80
1	1	1	2	4	3	1	1	0	0	0	1	0	0	1	1	0	59
1	1	1	1	4	2	1	1	1	0	0	0	0	0	1	1	0	80
1	2	1	2	4	3	1	1	0	0	0	1	1	0	1	1	0	76
1	2	2	1	4	1	1	1	1	0	0	0	1	0	1	1	0	101
1	1	1	2	4	4	1	1	1	0	0	1	1	0	0	3	1	1
1	1	1	2	4	2	1	1	0	0	0	1	0	0	1	3	1	1
1	1	1	2	4	3	1	1	0	0	0	1	0	0	1	3	1	12
1	1	1	1	4	2	1	1	1	0	0	1	0	0	1	3	1	42
1	1	1	1	4	4	2	1	0	0	1	0	0	0	1	3	1	2
1	1	2	2	4	4	1	1	0	0	1	1	1	0	1	3	1	27
1	1	3	1	4	2	1	1	0	0	0	1	1	0	1	3	1	18
1	1	1	1	4	3	1	1	0	0	0	1	1	0	1	3	1	22
1	2	1	1	4	3	1	1	0	0	0	1	1	0	1	3	1	22
1	1	1	2	4	3	1	1	0	0	0	1	1	0	1	3	1	5
1	2	1	1	4	3	2	1	0	0	0	1	1	0	1	3	1	5
1	2	1	2	4	3	2	1	0	0	0	1	1	0	1	3	1	4
1	1	1	2	4	4	2	1	0	0	0	1	1	0	1	3	1	4
1	1	1	1	4	3	1	1	1	0	0	1	1	0	1	3	1	30
1	1	1	1	4	3	2	1	0	1	0	1	0	1	1	3	1	9
1	1	1	2	4	4	1	1	1	0	0	1	1	1	0	2	1	9
1	1	1	1	4	4	1	1	0	1	0	1	1	1	0	2	1	7
1	1	1	1	4	4	1	1	1	0	0	0	1	1	0	2	1	13
1	2	1	2	4	1	1	1	1	0	0	0	0	1	1	2	1	61
1	1	1	1	4	1	1	1	1	0	0	0	1	1	1	2	1	24
1	2	1	2	4	1	1	1	0	0	0	1	1	0	1	2	1	18
1	2	1	2	4	2	1	1	0	0	0	1	0	0	1	2	1	13
1	1	1	1	4	3	1	1	0	0	0	1	0	0	1	2	1	34
1	1	1	2	4	4	1	1	0	0	1	0	0	0	1	2	1	80
1	2	1	1	4	2	1	1	0	0	0	1	1	0	1	2	1	5
1	1	1	1	4	3	1	1	0	0	0	1	1	0	1	2	1	38
1	1	1	1	4	3	1	1	0	0	0	1	1	0	1	2	1	26
1	1	2	1	4	3	2	1	0	0	0	1	1	0	1	2	1	15
1	1	1	2	4	4	2	1	0	0	0	1	1	0	1	2	1	7
1	1	1	1	4	3	1	1	1	0	0	0	0	1	1	2	1	54
1	1	1	1	4	3	2	1	1	0	1	1	1	1	1	2	1	18
1	1	1	2	4	3	1	1	1	0	0	1	1	1	1	2	1	11
1	2	1	1	4	1	1	1	1	0	0	0	1	1	1	2	1	26
1	1	1	2	4	1	1	1	1	0	0	0	1	1	1	2	1	34
1	1	1	2	4	2	1	1	1	0	0	0	1	1	1	2	1	7
1	1	1	2	4	3	1	1	1	0	0	0	1	1	1	2	1	8
1	2	1	2	4	2	1	1	0	0	0	1	1	0	0	1	1	19
1	1	1	2	4	3	1	1	0	1	0	1	1	1	0	1	1	7
1	1	1	1	4	3	1	1	0	0	0	1	0	0	1	1	1	7
1	1	1	2	4	3	1	1	0	0	0	1	1	0	1	1	1	44
1	1	1	1	4	3	2	1	0	0	0	1	1	0	1	1	1	34
1	1	1	2	4	3	1	1	0	0	0	1	1	0	1	3	0	42
1	1	3	1	4	3	1	1	0	0	0	1	0	0	1	3	0	44
1	1	1	2	4	3	1	1	0	0	0	1	0	0	1	3	0	71
1	1	1	1	4	4	1	1	0	0	0	1	0	0	1	3	0	49
1	1	1	2	4	3	2	1	0	0	0	1	0	0	1	3	0	58
1	2	1	1	4	3	2	1	1	0	0	0	1	0	1	3	0	65
1	1	1	2	4	3	1	1	0	1	0	1	0	1	1	3	0	51
1	1	1	1	4	3	1	1	1	0	0	0	1	1	1	3	0	56
1	1	1	1	4	4	1	1	0	0	0	1	0	0	1	3	0	80
1	2	1	2	4	4	1	1	0	0	1	0	1	0	1	3	0	39
1	1	1	1	4	1	1	1	0	0	0	1	1	0	0	2	0	66
1	1	1	1	4	4	1	1	0	0	1	0	1	0	1	2	0	88
1	2	1	2	4	1	1	1	1	0	0	0	1	1	1	1	0	31
1	1	1	2	4	2	1	1	0	0	0	1	0	0	1	1	0	68
1	1	1	1	4	3	1	1	0	0	0	1	0	0	1	1	0	71
1	1	3	2	4	2	1	1	0	0	0	1	1	0	1	1	0	65
1	2	1	2	4	3	1	1	0	1	0	0	0	1	1	1	0	51
1	2	1	1	4	4	2	1	0	0	0	1	1	0	1	2	1	16
1	1	1	2	4	3	1	1	0	1	0	1	1	1	0	3	1	5
1	1	1	1	4	3	1	1	0	0	0	1	0	0	1	3	1	2
1	1	2	1	4	4	1	1	0	0	0	1	0	0	1	3	1	2
1	1	1	2	4	3	2	1	0	0	0	1	0	0	1	3	1	25
1	2	1	1	4	3	1	1	0	0	0	1	1	0	1	3	1	9
1	1	1	2	4	3	1	1	0	0	0	1	1	0	1	3	1	18
1	2	1	2	4	3	1	1	0	0	0	1	1	0	1	3	1	31
1	2	1	1	4	4	1	1	0	0	0	1	1	0	1	3	1	7
1	1	1	1	4	3	2	1	0	0	0	1	1	0	1	3	1	36
1	1	1	1	4	3	2	1	0	0	0	1	1	0	1	3	1	30
1	1	3	1	4	3	2	1	0	0	0	1	1	0	1	3	1	5
1	2	1	2	4	3	2	1	0	0	0	1	1	0	1	3	1	6
1	1	1	2	4	4	2	1	1	0	0	1	1	0	1	3	1	17
1	2	1	1	4	4	1	1	0	0	0	1	0	1	1	3	1	11
1	1	1	2	4	3	1	1	1	0	0	1	0	1	1	3	1	2
1	2	3	2	4	3	2	1	1	1	0	1	0	1	1	3	1	7
1	1	1	2	4	3	1	1	1	1	0	1	1	1	1	3	1	3
1	2	1	1	4	4	1	1	0	0	1	0	0	0	1	3	1	4
1	1	1	2	4	1	1	1	1	0	0	0	0	0	0	2	1	38
1	2	3	2	4	3	1	1	1	0	0	1	1	0	0	2	1	9
1	1	3	2	4	4	1	1	1	0	0	1	1	0	0	2	1	3
1	1	1	2	4	3	1	1	1	0	0	1	1	1	0	2	1	24
1	1	1	2	4	3	2	1	1	1	0	1	1	1	0	2	1	12
1	1	3	2	4	1	1	1	1	0	0	1	1	1	1	2	1	3
1	1	1	2	4	2	1	1	1	0	0	0	1	1	1	2	1	45
1	1	1	1	4	3	1	1	0	0	1	1	0	0	1	2	1	4
1	1	1	1	4	3	1	1	0	0	0	1	0	0	1	2	1	24
1	1	1	1	4	3	1	1	0	0	0	1	0	0	1	2	1	59
1	2	1	1	4	2	1	1	0	0	0	1	1	0	1	2	1	11
1	1	1	1	4	3	1	1	0	0	0	1	1	0	1	2	1	5
1	1	1	1	4	3	1	1	0	0	0	1	1	0	1	2	1	21
1	1	1	1	4	3	1	1	0	0	0	1	1	0	1	2	1	31
1	1	3	1	4	3	1	1	0	0	0	1	1	0	1	2	1	8
1	1	1	2	4	3	1	1	0	0	0	1	1	0	1	2	1	40
1	1	1	1	4	3	1	1	1	0	0	1	1	0	1	2	1	6
1	1	2	1	4	2	2	1	1	0	0	0	1	0	1	2	1	45
1	1	1	1	4	2	1	1	0	1	0	0	0	1	1	2	1	63
1	1	1	2	4	3	2	1	0	1	0	1	1	1	1	2	1	39
1	1	1	1	4	3	1	1	1	0	0	0	1	1	1	2	1	4
1	1	1	1	4	3	1	1	0	0	0	1	1	0	1	2	1	58
1	1	1	1	4	2	1	1	0	1	0	0	1	1	1	2	1	11
1	1	1	2	4	2	2	1	0	0	0	1	0	0	0	1	1	0
1	1	1	1	4	4	1	1	0	1	0	1	0	0	0	1	1	2
1	1	1	2	4	3	1	1	0	0	0	1	1	0	0	1	1	11
1	1	2	2	4	1	1	1	0	0	0	1	1	1	0	1	1	10
1	1	2	2	4	1	1	1	1	0	0	0	0	1	1	1	1	2
1	1	1	2	4	2	1	1	0	1	0	1	0	1	0	1	1	6
1	2	1	1	4	3	1	1	1	0	0	0	1	1	1	3	0	101
1	1	1	2	4	3	1	1	0	0	0	1	0	0	1	3	0	78
1	2	1	2	4	3	1	1	0	0	0	1	1	0	1	3	0	43
1	1	1	1	4	3	1	1	0	0	0	1	1	0	1	3	0	45
1	1	1	1	4	2	2	1	1	0	0	0	1	0	1	3	0	36
1	1	1	1	4	3	1	1	0	0	0	1	1	0	1	2	0	88
1	2	1	2	4	3	1	1	0	0	0	1	1	0	1	2	0	8
1	1	1	2	4	4	1	1	0	0	0	1	1	0	1	2	0	49
1	1	1	2	4	3	1	1	1	0	0	0	0	1	1	2	0	105
1	1	1	2	4	2	1	1	0	1	0	0	0	1	1	2	0	41
1	1	3	1	4	1	1	1	1	0	0	1	1	0	1	2	0	63
1	1	1	1	4	2	1	1	0	0	0	1	0	0	1	1	0	83
1	1	1	1	4	1	1	1	1	0	0	0	0	0	1	1	0	97
1	1	3	2	4	2	1	1	0	0	0	1	1	0	1	1	0	103
1	1	1	1	4	4	1	1	0	0	0	1	1	0	1	1	0	55
1	2	1	1	4	3	1	1	0	0	1	1	1	0	0	3	1	8
1	1	1	1	4	1	1	1	0	0	0	1	0	0	1	2	1	10
1	1	1	1	4	1	1	1	1	0	0	0	1	1	1	1	1	46
1	1	1	2	4	3	1	1	0	0	0	1	1	1	1	3	1	5
1	2	1	1	4	1	1	1	1	0	0	0	1	1	1	3	1	19
1	1	1	1	4	3	2	1	0	0	0	1	1	0	1	3	1	3
1	1	3	2	4	3	1	1	1	0	0	1	1	1	1	3	1	13
1	1	1	2	4	4	1	1	1	1	1	1	0	0	1	3	1	18
1	1	1	2	4	3	1	1	0	0	0	1	0	0	1	3	1	55
1	1	2	2	4	3	2	1	0	0	0	1	0	0	1	3	1	12
1	1	1	2	4	3	2	1	0	0	0	1	0	0	1	3	1	11
1	1	3	2	4	3	1	1	0	0	0	1	1	0	1	3	1	36
1	1	1	1	4	3	2	1	0	0	0	1	1	0	1	3	1	36
1	1	2	2	4	4	1	1	0	0	1	1	0	1	1	3	1	4
1	2	2	2	4	2	1	1	1	0	0	0	0	1	1	3	1	26
1	1	1	2	4	4	1	1	0	0	1	1	1	0	0	2	1	4
1	2	2	2	4	2	1	1	1	0	0	1	1	0	0	2	1	8
1	2	1	1	4	3	1	1	1	0	0	1	0	1	0	2	1	3
1	2	1	1	4	3	1	1	1	0	1	1	1	0	1	2	1	5
1	2	1	2	4	3	1	1	0	0	1	1	0	0	1	2	1	19
1	2	3	2	4	1	1	1	0	0	0	1	0	0	1	2	1	27
1	1	1	1	4	3	1	1	0	0	0	1	0	0	1	2	1	41
1	1	3	1	4	3	1	1	0	0	0	1	0	0	1	2	1	47
1	1	1	2	4	3	1	1	0	0	0	1	0	0	1	2	1	54
1	1	1	2	4	3	1	1	0	0	0	1	0	0	1	2	1	24
1	1	2	2	4	4	2	1	0	0	0	1	0	0	1	2	1	2
1	1	1	2	4	1	1	1	1	0	0	0	0	0	1	2	1	19
1	1	1	1	4	3	1	1	0	0	0	1	1	0	1	2	1	13
1	2	1	1	4	3	1	1	0	0	0	1	1	0	1	2	1	46
1	1	1	2	4	3	1	1	0	0	0	1	1	0	1	2	1	29
1	1	1	1	4	2	2	1	0	0	0	1	1	0	1	2	1	20
1	1	1	1	4	3	1	1	1	0	0	1	1	0	1	2	1	14
1	2	2	2	4	2	1	1	0	0	1	0	1	0	1	2	1	52
1	1	1	2	4	3	1	1	0	0	0	1	0	1	1	2	1	18
1	1	1	1	4	3	1	1	1	0	0	0	0	1	1	2	1	13
1	1	1	2	4	3	1	1	0	0	0	1	1	1	1	2	1	15
1	1	1	1	4	2	2	1	0	1	0	1	1	1	1	2	1	8
1	1	1	1	4	4	2	1	1	1	0	1	1	1	1	2	1	11
1	1	1	2	4	3	1	1	1	0	0	0	1	1	1	2	1	28
1	1	1	2	4	2	1	1	1	0	0	0	0	0	0	1	1	3
1	1	1	2	4	4	1	1	0	0	1	1	1	0	0	1	1	41
1	1	1	2	4	3	1	1	0	0	0	1	1	0	0	1	1	25
1	1	1	2	4	1	1	1	1	0	0	0	1	0	0	1	1	7
1	1	2	2	4	1	1	1	1	0	0	1	1	1	0	1	1	14
1	2	1	1	4	3	2	1	1	0	0	1	1	1	0	1	1	17
1	1	1	1	4	3	1	1	0	0	0	1	1	1	1	1	1	30
1	1	1	2	4	2	1	1	0	0	1	1	0	0	1	1	1	2
1	1	3	2	4	2	1	1	0	0	0	1	1	0	1	1	1	58
1	1	2	1	4	2	1	1	1	0	0	0	1	0	1	1	1	38
1	1	1	2	4	2	1	1	1	0	0	0	1	0	1	1	1	3
1	1	1	1	4	3	1	1	1	0	0	0	1	1	1	1	1	38
1	1	1	2	4	2	1	1	1	0	0	1	0	1	0	1	1	1
1	2	1	1	4	2	1	1	0	0	0	1	1	0	1	1	1	28
1	1	1	1	4	3	1	1	0	0	1	1	0	0	1	3	0	36
1	1	1	2	4	3	1	1	0	0	0	1	0	0	1	3	0	41
1	2	1	2	4	3	1	1	0	0	0	1	1	0	1	3	0	96
1	1	1	1	4	3	1	1	0	0	0	1	0	0	1	2	0	59
1	1	1	2	4	3	1	1	0	0	0	1	1	0	1	2	0	73
1	2	1	2	4	3	1	1	0	0	0	1	1	0	1	2	0	8
1	2	1	2	4	3	1	1	0	0	0	1	1	0	1	2	0	75
1	1	1	2	4	4	1	1	0	0	0	1	1	0	1	2	0	62
1	1	1	1	4	3	1	1	1	0	0	0	1	1	1	2	0	48
1	1	2	2	4	3	2	1	1	0	0	0	1	1	1	2	0	58
1	1	1	2	4	3	1	1	0	0	0	1	0	0	1	1	0	106
1	1	1	1	4	2	1	1	1	0	0	0	0	0	1	1	0	31
1	1	1	2	4	3	1	1	0	0	0	1	0	0	1	1	0	6
1	1	2	2	4	3	1	1	0	0	0	1	1	0	1	1	0	92
1	2	1	2	4	1	1	1	1	0	0	0	0	1	1	1	0	62
1	2	1	1	4	2	1	1	1	0	0	0	0	1	1	1	0	42
1	1	1	2	4	3	2	1	1	0	0	0	1	1	1	1	0	38
1	1	1	1	4	1	1	1	1	0	0	0	0	1	1	1	0	57
1	1	1	2	4	1	1	1	0	0	0	1	0	0	1	1	0	93
1	1	1	1	4	1	1	1	1	0	0	0	1	1	0	1	1	11
1	1	1	1	4	1	1	1	0	0	0	1	0	0	1	3	1	80
1	1	1	2	4	4	1	1	0	0	1	1	1	1	1	3	1	9
1	1	1	1	4	3	1	1	0	0	0	1	0	0	1	3	1	42
1	1	1	1	4	3	1	1	0	0	0	1	0	0	1	3	1	4
1	2	1	2	4	3	1	1	0	0	0	1	0	0	1	3	1	52
1	2	1	1	4	4	1	1	0	0	0	1	0	0	1	3	1	6
1	1	1	1	4	3	1	1	1	0	0	1	0	0	1	3	1	38
1	1	2	2	4	3	1	1	0	0	0	1	1	0	1	3	1	6
1	1	1	1	4	3	2	1	0	0	0	1	1	0	1	3	1	58
1	1	1	1	4	3	2	1	0	0	0	1	1	0	1	3	1	4
1	1	1	2	4	3	1	1	1	0	1	1	0	1	1	3	1	3
1	2	1	2	4	2	2	1	0	1	0	1	1	1	1	3	1	7
1	1	1	2	4	3	2	1	0	1	0	1	1	1	1	3	1	12
1	2	1	1	4	3	1	1	1	0	0	0	1	1	1	3	1	40
1	1	1	2	4	4	1	1	1	0	0	0	1	1	1	3	1	6
1	1	1	1	4	3	2	1	1	0	0	0	1	1	1	3	1	51
1	1	1	2	4	4	2	1	0	0	1	1	0	0	1	3	1	2
1	2	1	1	4	4	1	1	0	0	0	1	1	0	1	3	1	10
1	2	2	1	4	3	1	1	1	0	0	0	1	0	1	3	1	52
1	1	2	2	4	3	2	1	0	0	1	1	0	0	0	2	1	5
1	1	1	1	4	3	2	1	1	0	1	1	1	0	0	2	1	6
1	1	2	1	4	3	2	1	1	0	1	1	1	0	0	2	1	2
1	1	1	1	4	3	1	1	0	0	0	1	1	0	0	2	1	46
1	1	1	1	4	1	1	1	1	1	0	1	1	1	0	2	1	8
1	1	1	2	4	3	2	1	0	0	1	1	0	0	1	2	1	6
1	1	1	1	4	3	1	1	0	0	0	1	0	0	1	2	1	27
1	1	1	2	4	3	1	1	0	0	0	1	0	0	1	2	1	56
1	1	1	1	4	3	2	1	0	0	0	1	0	0	1	2	1	8
1	1	1	2	4	4	2	1	0	0	0	1	0	0	1	2	1	2
1	1	1	2	4	1	1	1	1	0	0	1	0	0	1	2	1	35
1	1	1	1	4	2	1	1	0	1	0	1	0	0	1	2	1	5
1	1	2	2	4	3	1	1	0	0	0	1	1	0	1	2	1	23
1	1	1	2	4	4	1	1	0	0	0	1	1	0	1	2	1	36
1	2	1	1	4	3	2	1	0	0	0	1	1	0	1	2	1	32
1	1	1	1	4	3	2	1	1	0	0	1	1	0	1	2	1	8
1	1	1	1	4	4	1	1	1	1	1	1	1	1	1	2	1	31
1	1	1	2	4	2	1	1	0	0	0	1	1	1	1	2	1	8
1	1	1	1	4	3	1	1	1	0	1	0	1	1	1	2	1	17
1	1	1	1	4	3	1	1	1	0	0	0	1	1	1	2	1	50
1	1	1	2	4	4	2	1	0	0	1	0	1	0	1	2	1	35
1	2	1	2	4	3	1	1	0	0	0	1	0	0	0	1	1	3
1	1	1	1	4	4	2	1	0	0	0	1	0	0	0	1	1	8
1	1	1	2	4	3	1	1	0	0	1	0	0	0	0	1	1	1
1	1	1	2	4	3	2	1	0	0	1	1	1	0	0	1	1	50
1	1	1	2	4	2	1	1	0	0	0	1	1	0	0	1	1	32
1	1	1	2	4	2	1	1	0	0	0	1	1	1	0	1	1	7
1	2	1	2	4	3	2	1	0	1	0	1	1	1	0	1	1	5
1	1	3	1	4	4	1	1	0	0	0	1	0	0	1	1	1	16
1	1	1	2	4	2	2	1	0	0	0	1	0	0	1	1	1	4
1	1	1	1	4	3	1	1	0	0	0	1	1	0	1	1	1	9
1	2	1	1	4	3	1	1	0	0	0	1	1	0	1	1	1	35
1	1	1	1	4	3	2	1	0	0	0	1	1	0	1	1	1	11
1	1	1	2	4	3	2	1	0	0	0	1	1	0	1	1	1	47
1	2	1	2	4	3	1	1	1	0	0	0	0	1	1	1	1	84
1	1	1	2	4	2	1	1	0	1	0	1	1	1	1	1	1	35
1	1	1	2	4	2	1	1	0	1	0	0	1	1	1	1	1	16
1	2	1	2	4	3	1	1	0	0	1	0	0	0	1	1	1	1
1	1	1	1	4	2	1	1	0	0	1	1	1	0	0	1	1	17
1	1	1	2	4	1	1	1	1	0	1	1	1	0	0	1	1	4
1	2	1	1	4	3	1	1	0	0	0	1	0	0	1	3	0	54
1	2	1	1	4	3	1	1	0	0	0	1	0	0	1	3	0	46
1	1	3	1	4	3	1	1	0	0	0	1	0	0	1	3	0	50
1	2	3	2	4	3	1	1	0	0	0	1	0	0	1	3	0	43
1	1	1	2	4	3	1	1	0	0	0	1	1	0	1	3	0	56
1	1	1	1	4	3	2	1	0	0	0	1	1	0	1	3	0	38
1	1	1	1	4	1	1	1	0	0	0	1	0	0	1	2	0	53
1	1	1	2	4	3	2	1	0	0	0	1	0	0	1	2	0	58
1	1	1	2	4	3	1	1	1	0	0	0	0	0	1	2	0	68
1	1	1	1	4	3	1	1	0	0	0	1	1	0	1	2	0	44
1	1	1	1	4	2	1	1	1	0	0	0	1	0	1	2	0	77
1	1	1	1	4	3	1	1	1	0	0	0	1	1	1	2	0	70
1	1	3	2	4	2	1	1	0	1	0	1	1	1	0	1	0	56
1	1	1	2	4	1	1	1	1	0	0	0	1	1	1	1	0	46
1	1	1	1	4	2	2	1	0	0	1	1	0	0	1	1	0	39
1	1	1	1	4	2	1	1	0	0	0	1	0	0	1	1	0	72
1	1	2	2	4	3	1	1	1	0	0	0	0	0	1	1	0	45
1	1	1	1	4	1	1	1	0	0	0	1	1	0	1	1	0	79
1	1	1	1	4	3	1	1	0	0	0	1	1	0	1	1	0	50
1	2	1	2	4	3	1	1	0	0	1	0	1	0	1	1	0	52
1	1	1	1	4	3	1	1	0	0	0	1	1	1	1	1	0	80
1	2	1	2	4	2	1	1	1	0	0	0	1	1	1	1	0	68
1	1	1	2	4	3	1	1	0	0	1	1	0	0	0	1	0	3
1	1	1	1	4	1	2	1	1	0	0	0	0	1	1	1	0	53
1	1	1	2	4	3	1	1	0	0	0	1	0	0	1	3	1	54
1	2	1	2	4	3	1	1	0	0	0	1	0	0	1	3	1	54
1	1	2	1	4	3	2	1	1	0	1	1	1	0	1	3	1	29
1	2	1	1	4	3	1	1	0	0	0	1	1	0	1	3	1	17
1	1	1	2	4	3	1	1	0	0	0	1	1	0	1	3	1	21
1	2	1	2	4	4	1	1	0	0	0	1	1	0	1	3	1	9
1	2	1	2	4	3	2	1	0	0	0	1	1	0	1	3	1	6
1	1	1	1	4	3	1	1	1	0	0	1	1	0	1	3	1	5
1	1	1	1	4	3	2	1	1	0	0	1	1	0	1	3	1	3
1	2	1	1	4	3	2	1	1	0	0	1	1	0	1	3	1	0
1	2	1	2	4	3	2	1	1	0	0	1	0	1	1	3	1	2
1	1	1	2	4	3	1	1	0	0	0	1	1	1	1	3	1	8
1	2	1	2	4	3	1	1	0	1	0	1	1	1	1	3	1	10
1	2	1	2	4	3	1	1	1	0	1	0	1	1	1	3	1	17
1	1	1	2	4	4	2	1	0	0	0	1	1	0	1	3	1	7
1	2	2	1	4	2	1	1	0	0	1	1	0	0	0	2	1	1
1	1	3	2	4	3	1	1	0	1	0	1	1	0	0	2	1	10
1	1	2	1	4	3	2	1	1	1	1	1	0	1	0	2	1	1
1	1	1	1	4	2	2	1	1	0	1	1	1	1	0	2	1	8
1	1	1	1	4	3	2	1	0	1	0	0	1	1	0	2	1	19
1	1	1	1	4	1	1	1	1	0	0	0	0	1	1	2	1	72
1	1	1	2	4	1	1	1	0	0	0	1	1	0	1	2	1	30
1	1	1	2	4	4	2	1	1	1	1	1	0	0	1	2	1	2
1	1	3	1	4	3	2	1	0	0	0	1	0	0	1	2	1	10
1	1	1	1	4	4	2	1	0	0	1	1	1	0	1	2	1	9
1	2	1	1	4	3	1	1	0	0	0	1	1	0	1	2	1	8
1	1	1	2	4	3	1	1	0	0	0	1	1	0	1	2	1	16
1	1	1	1	4	3	1	1	1	0	0	0	1	0	1	2	1	15
1	1	1	1	4	1	1	1	0	1	0	1	0	1	1	2	1	6
1	1	1	2	4	1	1	1	1	0	0	0	0	1	1	2	1	6
1	1	1	2	4	3	1	1	1	0	0	0	0	1	1	2	1	49
1	1	1	1	4	3	2	1	1	0	0	0	0	1	1	2	1	6
1	1	3	1	4	3	1	1	0	0	0	1	1	1	1	2	1	13
1	1	1	1	4	3	1	1	1	0	0	1	1	1	1	2	1	6
1	1	3	2	4	3	1	1	1	0	0	1	1	1	1	2	1	39
1	1	2	1	4	3	2	1	1	0	0	0	1	1	1	2	1	40
1	1	1	1	4	2	1	1	0	0	0	1	0	0	1	2	1	30
1	1	1	1	4	2	1	1	0	0	0	1	1	0	1	2	1	34
1	2	1	1	4	2	1	1	0	1	0	1	1	1	0	1	1	11
1	1	3	1	4	3	1	1	0	0	1	1	0	0	1	1	1	3
1	1	1	2	4	3	1	1	0	0	0	1	0	0	1	1	1	13
1	2	1	2	4	3	1	1	0	0	0	1	1	0	1	1	1	32
1	2	1	1	4	2	1	1	0	0	1	0	1	0	1	1	1	67
1	1	1	2	4	2	1	1	1	0	0	0	0	1	1	1	1	36
1	1	2	2	4	1	1	1	1	0	0	0	1	1	1	1	1	19
1	2	1	1	4	4	1	1	1	0	1	1	1	0	0	1	1	1
1	2	2	1	4	3	1	1	0	0	0	1	1	0	1	1	1	32
1	1	1	2	4	3	1	1	0	0	1	0	0	0	1	3	0	76
1	1	1	2	4	4	1	1	0	0	0	1	1	0	1	3	0	45
1	1	1	1	4	3	1	1	0	0	0	1	1	0	0	2	0	49
1	1	1	1	4	3	1	1	0	1	0	0	0	0	1	2	0	39
1	1	1	2	4	1	1	1	1	0	0	0	1	1	1	2	0	105
1	1	1	1	4	3	2	1	1	0	0	0	1	1	1	2	0	51
1	1	1	2	4	3	1	1	0	0	0	1	1	1	1	2	0	64
1	2	1	2	4	1	1	1	0	0	0	1	0	0	1	2	0	43
1	1	3	1	4	2	1	1	0	0	0	1	0	0	1	2	0	54
1	1	1	2	4	3	1	1	0	0	0	1	1	0	1	2	0	83
1	1	1	2	4	1	1	1	1	0	0	0	0	1	1	2	0	41
1	1	1	1	4	3	2	1	1	0	1	1	1	1	0	1	0	12
1	2	1	2	4	1	1	1	0	0	0	1	0	0	1	1	0	87
1	1	2	1	4	1	1	1	0	0	0	1	0	0	1	1	0	77
1	2	1	2	4	3	1	1	0	0	0	1	1	0	1	1	0	59
1	2	1	2	4	3	1	1	0	0	0	1	1	0	1	1	0	42
1	1	1	2	4	3	1	1	1	0	0	0	0	1	1	1	0	55
1	2	1	2	4	3	1	1	0	0	0	1	0	0	1	1	0	57
1	2	1	2	4	1	1	1	1	0	0	1	1	1	0	3	1	24
1	1	1	2	4	2	2	1	0	0	0	1	1	0	1	3	1	38
1	2	3	2	4	4	2	1	0	0	1	1	0	0	1	3	1	3
1	2	1	2	4	4	2	1	0	0	0	1	0	0	1	3	1	7
1	1	1	1	4	3	2	1	0	0	1	1	1	0	1	3	1	9
1	1	1	1	4	3	1	1	0	0	0	1	1	0	1	3	1	56
1	2	1	1	4	3	1	1	0	0	0	1	1	0	1	3	1	11
1	1	1	2	4	3	1	1	0	0	0	1	1	0	1	3	1	51
1	1	1	2	4	3	1	1	0	0	0	1	1	0	1	3	1	36
1	2	3	1	4	3	1	1	1	0	0	0	1	0	1	3	1	2
1	1	1	2	4	3	2	1	0	0	0	1	1	1	1	3	1	18
1	2	1	1	4	4	2	1	0	0	0	1	0	0	0	2	1	1
1	1	1	2	4	3	2	1	1	0	0	1	1	0	0	2	1	12
1	2	2	1	4	2	2	1	0	0	1	0	1	0	0	2	1	7
1	1	1	2	4	2	2	1	1	0	0	1	0	1	0	2	1	0
1	1	1	2	4	4	1	1	0	1	1	1	1	1	0	2	1	1
1	1	2	2	4	2	2	1	1	1	1	1	1	1	0	2	1	5
1	2	1	2	4	2	1	1	1	1	0	1	1	1	0	2	1	5
1	2	1	1	4	3	1	1	0	1	0	1	0	1	1	2	1	32
1	2	1	1	4	3	1	1	0	0	0	1	1	0	1	2	1	19
1	1	1	1	4	3	2	1	0	0	1	1	0	0	1	2	1	9
1	1	3	1	4	3	1	1	0	0	0	1	0	0	1	2	1	2
1	2	3	2	4	3	1	1	0	0	0	1	0	0	1	2	1	88
1	1	1	1	4	2	1	1	1	0	0	0	0	0	1	2	1	7
1	1	1	1	4	3	1	1	1	0	0	0	0	0	1	2	1	21
1	1	1	2	4	3	2	1	0	0	1	1	1	0	1	2	1	34
1	2	3	1	4	3	1	1	0	0	0	1	1	0	1	2	1	45
1	1	1	2	4	3	1	1	0	0	0	1	1	0	1	2	1	42
1	1	1	2	4	3	1	1	0	0	0	1	1	0	1	2	1	40
1	2	1	2	4	4	1	1	0	0	0	1	1	0	1	2	1	29
1	1	1	1	4	3	2	1	1	0	0	1	1	0	1	2	1	3
1	1	1	1	4	3	1	1	0	1	1	0	0	1	1	2	1	4
1	1	1	1	4	3	1	1	1	1	0	0	0	1	1	2	1	41
1	1	1	2	4	3	1	1	1	0	0	1	1	1	1	2	1	19
1	2	3	2	4	3	1	1	1	0	0	0	1	1	1	2	1	38
1	2	1	1	4	2	2	1	1	0	0	0	1	1	1	2	1	25
1	1	1	1	4	4	1	1	0	0	1	1	1	0	0	1	1	13
1	2	1	2	4	1	2	1	1	0	0	1	1	0	0	1	1	3
1	1	1	2	4	2	1	1	0	1	1	1	1	1	0	1	1	2
1	2	1	2	4	2	1	1	1	1	0	1	1	1	0	1	1	2
1	2	1	1	4	2	1	1	0	0	0	1	0	0	1	1	1	19
1	1	3	2	4	4	1	1	0	0	0	1	0	0	1	1	1	23
1	1	1	2	4	3	1	1	0	0	0	1	1	0	1	1	1	44
1	1	1	1	4	1	1	1	0	0	1	0	1	0	1	1	1	42
1	1	1	1	4	3	1	1	1	0	0	1	1	1	1	1	1	9
1	1	1	2	4	4	1	1	1	0	0	0	1	1	1	1	1	13
1	2	1	1	4	2	1	1	1	0	0	1	1	0	0	1	1	24
1	2	1	1	4	1	1	1	1	1	1	1	0	1	0	1	1	0
1	1	1	2	4	3	1	1	0	0	0	1	1	0	1	3	0	98
1	1	1	2	4	3	1	1	0	0	0	1	1	0	1	3	0	42
1	1	1	1	4	3	1	1	0	0	0	1	0	0	1	2	0	66
1	2	1	2	4	2	1	1	0	0	0	1	1	0	1	2	0	31
1	1	1	1	4	3	1	1	0	0	0	1	1	1	1	2	0	80
1	1	1	1	4	1	1	1	0	0	0	1	0	0	1	2	0	93
1	2	1	1	4	3	1	1	1	0	0	0	0	0	1	2	0	66
1	1	1	2	4	3	1	1	1	0	0	0	0	0	1	2	0	41
1	1	1	1	4	3	1	1	0	0	0	1	1	0	1	2	0	59
1	1	1	1	4	3	1	1	0	0	0	1	1	0	1	2	0	44
1	1	1	1	4	3	1	1	0	0	0	1	1	0	1	2	0	7
1	1	1	2	4	3	1	1	0	0	0	1	1	0	1	2	0	68
1	1	1	1	4	3	1	1	1	0	0	1	1	0	1	2	0	62
1	2	1	2	4	1	1	1	1	0	0	0	1	0	1	2	0	69
1	1	3	1	4	3	1	1	1	0	0	0	1	1	1	2	0	82
1	1	1	1	4	2	2	1	0	0	0	1	0	0	1	1	0	43
1	2	1	1	4	2	1	1	1	0	0	0	0	0	1	1	0	53
1	1	1	1	4	3	1	1	0	0	1	1	1	0	1	1	0	48
1	1	1	2	4	1	1	1	0	0	0	1	0	1	1	1	0	66
1	2	2	2	4	2	1	1	0	1	0	1	0	1	1	1	0	50
1	1	1	1	4	1	1	1	1	0	0	0	0	1	1	1	0	104
1	2	1	2	4	1	2	1	0	0	0	1	1	0	0	1	0	38
1	1	3	1	4	3	2	1	1	0	0	1	1	0	1	3	0	20
1	2	1	2	4	4	1	1	0	0	1	1	1	0	1	3	1	18
1	2	1	2	4	3	1	1	0	0	0	1	0	0	1	3	1	34
1	1	1	1	4	4	1	1	1	0	1	1	1	0	1	3	1	11
1	1	3	1	4	3	1	1	0	0	0	1	1	0	1	3	1	3
1	1	1	2	4	4	1	1	0	0	0	1	1	0	1	3	1	2
1	1	1	1	4	3	2	1	0	0	0	1	1	0	1	3	1	6
1	2	1	1	4	3	2	1	0	0	0	1	1	0	1	3	1	7
1	2	1	1	4	3	2	1	0	0	0	1	1	0	1	3	1	12
1	1	1	2	4	3	2	1	0	0	0	1	1	0	1	3	1	9
1	2	2	2	4	3	2	1	0	0	0	1	1	0	1	3	1	5
1	1	1	2	4	3	1	1	0	0	1	0	1	0	1	3	1	5
1	1	1	1	4	3	1	1	1	0	0	0	1	1	1	3	1	31
1	1	1	2	4	3	1	1	1	0	0	0	1	1	1	3	1	11
1	1	1	1	4	2	2	1	0	1	0	0	1	1	1	3	1	4
1	1	1	2	4	2	1	1	0	0	0	1	1	0	1	3	1	40
1	2	1	1	4	3	1	1	0	0	1	1	1	0	0	2	1	16
1	1	1	2	4	3	1	1	1	0	0	1	1	0	0	2	1	4
1	2	1	2	4	1	1	1	0	0	0	1	0	0	1	2	1	21
1	1	1	2	4	3	1	1	0	0	0	1	0	0	1	2	1	0
1	1	1	1	4	4	1	1	1	0	0	0	0	0	1	2	1	76
1	1	1	1	4	3	1	1	0	0	0	1	1	0	1	2	1	26
1	2	1	2	4	3	1	1	0	0	0	1	1	0	1	2	1	6
1	2	1	2	4	3	2	1	0	0	0	1	1	0	1	2	1	14
1	1	3	1	4	1	1	1	1	0	0	0	1	0	1	2	1	65
1	1	1	2	4	3	1	1	1	1	0	1	0	1	1	2	1	13
1	1	1	2	4	2	1	1	1	0	0	0	0	1	1	2	1	6
1	2	3	1	4	3	1	1	1	0	0	0	0	1	1	2	1	51
1	1	3	2	4	3	1	1	1	0	0	1	1	1	1	2	1	8
1	1	1	2	4	2	1	1	0	1	0	1	1	1	1	2	1	48
1	1	1	2	4	1	1	1	0	0	0	1	1	0	0	1	1	13
1	1	1	1	4	2	2	1	0	0	0	1	1	0	0	1	1	2
1	1	1	2	4	3	1	1	0	1	0	0	1	0	0	1	1	23
1	1	1	2	4	3	1	1	0	0	0	1	1	0	1	1	1	26
1	1	1	2	4	1	1	1	1	0	0	0	0	1	1	1	1	19
1	1	1	1	4	3	2	1	1	0	0	1	1	1	1	1	1	5
1	1	1	1	4	3	2	1	1	1	0	1	1	1	1	1	1	4
1	1	1	2	4	3	2	1	1	0	0	0	1	1	1	1	1	10
1	1	1	2	4	2	1	1	1	0	0	1	1	0	0	1	1	21
1	1	2	1	4	2	1	1	0	0	0	1	0	0	1	1	1	34
1	1	1	1	4	3	1	1	0	0	0	1	0	0	1	1	1	53
1	2	1	1	4	4	2	1	1	0	1	1	0	0	1	3	0	2
1	2	3	1	4	3	1	1	0	0	0	1	0	0	1	3	0	90
1	1	1	1	4	3	1	1	1	0	0	1	0	0	1	3	0	79
1	1	1	1	4	3	1	1	0	0	0	1	1	0	1	3	0	104
1	1	1	2	4	3	1	1	0	0	0	1	1	0	1	3	0	8
1	1	2	2	4	3	1	1	0	0	0	1	1	0	1	3	0	70
1	1	1	1	4	3	2	1	1	0	0	1	1	0	1	3	0	80
1	1	1	1	4	1	1	1	0	0	0	1	0	0	1	2	0	56
1	1	3	2	4	3	1	1	0	0	0	1	0	0	1	2	0	5
1	2	1	1	4	3	2	1	0	0	0	1	0	0	1	2	0	67
1	1	1	2	4	4	2	1	0	0	0	1	1	0	1	2	0	41
1	1	3	2	4	3	1	1	1	0	0	0	1	1	1	2	0	75
1	1	1	1	4	3	1	1	0	0	0	1	0	0	1	1	0	47
1	2	1	2	4	3	1	1	0	0	0	1	0	0	1	1	0	47
1	2	1	1	4	2	1	1	0	1	0	0	0	0	1	1	0	51
1	1	1	2	4	2	1	1	0	0	0	1	1	0	0	3	1	29
1	2	2	2	4	2	1	1	1	0	0	1	1	0	0	3	1	21
1	1	1	2	4	1	1	1	0	0	0	1	1	1	0	1	1	9
1	1	3	1	4	1	1	1	1	1	0	0	0	1	0	1	0	21
1	1	1	2	4	3	1	1	0	0	1	1	0	0	1	3	1	2
1	1	1	1	4	3	1	1	0	0	0	1	0	0	1	3	1	22
1	2	1	2	4	4	2	1	0	0	0	1	0	0	1	3	1	8
1	2	1	1	4	3	1	1	0	0	0	1	1	0	1	3	1	8
1	2	2	1	4	3	2	1	1	0	0	1	1	0	1	3	1	5
1	1	1	2	4	3	1	1	0	0	1	0	1	0	1	3	1	12
1	1	1	1	4	3	2	1	0	0	1	0	1	0	1	3	1	8
1	2	1	2	4	3	1	1	1	0	0	0	1	0	1	3	1	31
1	1	1	1	4	4	1	1	1	0	0	1	1	1	1	3	1	11
1	1	1	2	4	1	1	1	1	0	0	0	1	1	1	3	1	9
1	2	1	1	4	3	2	1	1	0	0	0	1	1	1	3	1	14
1	2	3	2	4	3	2	1	0	0	0	1	0	0	1	3	1	68
1	1	1	1	4	1	2	1	1	0	1	0	0	0	0	2	1	0
1	1	1	1	4	2	1	1	0	0	0	1	1	0	0	2	1	2
1	1	1	1	4	2	1	1	0	0	0	1	1	0	0	2	1	5
1	1	1	2	4	3	1	1	1	1	0	1	0	1	0	2	1	0
1	2	1	1	4	3	1	1	1	1	0	1	1	1	0	2	1	6
1	1	1	1	4	2	1	1	1	0	0	0	1	1	0	2	1	32
1	1	3	1	4	2	1	1	1	0	0	0	0	0	1	2	1	13
1	2	1	1	4	2	1	1	1	0	0	1	1	0	1	2	1	7
1	2	1	1	4	1	1	1	0	0	0	1	0	0	1	2	1	3
1	1	1	1	4	3	1	1	0	0	0	1	0	0	1	2	1	14
1	1	1	1	4	3	2	1	0	0	0	1	0	0	1	2	1	14
1	1	3	2	4	2	1	1	0	0	1	1	1	0	1	2	1	12
1	1	1	1	4	3	2	1	0	0	0	1	1	0	1	2	1	19
1	1	1	2	4	3	1	1	0	1	0	0	0	1	1	2	1	69
1	1	1	2	4	3	1	1	0	1	0	0	0	1	1	2	1	20
1	1	1	2	4	3	1	1	0	1	0	0	0	1	1	2	1	13
1	2	1	1	4	3	2	1	1	0	1	1	1	1	1	2	1	4
1	1	1	2	4	3	1	1	0	0	0	1	1	1	1	2	1	4
1	2	2	1	4	2	1	1	1	1	0	1	0	0	0	1	1	24
1	2	1	1	4	2	1	1	0	0	1	1	1	0	0	1	1	22
1	1	1	2	4	1	1	1	0	0	0	1	1	0	0	1	1	20
1	1	1	1	4	2	1	1	1	1	0	1	0	1	0	1	1	2
1	2	1	1	4	2	1	1	0	1	1	0	0	1	0	1	1	19
1	2	3	1	4	3	2	1	1	0	0	1	1	1	0	1	1	33
1	1	1	1	4	1	1	1	1	0	0	0	1	1	0	1	1	46
1	1	1	2	4	4	1	1	1	0	0	0	1	1	0	1	1	16
1	1	1	2	4	1	1	1	1	0	0	0	1	1	1	1	1	70
1	1	2	2	4	3	1	1	0	0	0	1	0	0	1	1	1	17
1	1	1	1	4	3	1	1	0	0	0	1	1	0	1	1	1	10
1	1	1	2	4	3	1	1	1	0	0	1	1	0	1	1	1	44
1	1	1	1	4	2	1	1	1	0	0	0	1	1	1	1	1	59
1	1	1	2	4	3	2	1	0	0	0	1	0	0	1	3	0	10
1	1	1	2	4	3	1	1	0	0	0	1	0	0	1	3	0	78
1	1	1	2	4	3	1	1	0	0	0	1	0	0	1	3	0	38
1	1	1	2	4	3	1	1	0	0	0	1	0	0	1	3	0	67
1	1	1	1	4	3	1	1	0	0	0	1	1	0	1	3	0	58
1	1	1	2	4	3	2	1	1	1	0	1	0	1	1	3	0	40
1	2	1	1	4	3	2	1	0	0	0	1	1	0	1	3	0	42
1	1	1	2	4	3	1	1	0	0	0	1	1	0	1	2	0	57
1	1	1	2	4	4	1	1	0	0	0	1	0	0	1	2	0	44
1	2	1	1	4	2	1	1	0	0	0	1	1	0	1	2	0	68
1	1	3	1	4	3	1	1	0	0	0	1	1	0	1	2	0	98
1	1	1	2	4	3	1	1	0	0	0	1	1	0	1	2	0	37
1	1	1	1	4	3	2	1	0	0	0	1	1	0	1	2	0	23
1	1	1	1	4	3	2	1	0	0	0	1	0	1	1	2	0	79
1	2	1	2	4	3	2	1	1	0	0	0	1	1	1	2	0	39
1	1	1	1	4	3	1	1	0	1	0	0	1	1	1	2	0	50
1	1	1	2	4	2	1	1	1	0	0	0	1	1	0	1	0	41
1	1	1	1	4	2	1	1	0	1	0	0	1	1	0	1	0	8
1	1	2	2	4	1	1	1	0	0	1	0	0	0	1	1	0	79
1	1	1	2	4	1	1	1	0	0	0	1	1	0	1	1	0	38
1	2	2	1	4	2	1	1	0	0	0	1	1	0	1	1	0	83
1	2	1	2	4	3	1	1	0	0	0	1	1	0	1	1	0	82
1	2	3	2	4	1	1	1	1	0	0	0	0	1	1	1	0	36
1	1	1	1	4	1	1	1	0	0	0	1	0	0	1	1	0	34
1	1	1	2	4	1	1	1	1	0	0	0	1	0	1	2	0	4
1	2	1	1	4	4	2	1	0	0	0	1	0	0	1	3	1	0
1	1	1	2	4	1	1	1	1	0	0	0	0	1	1	1	0	100
1	2	2	1	4	1	1	1	1	0	0	0	1	0	1	3	1	28
1	1	1	2	4	2	1	1	0	1	0	1	1	1	1	3	1	6
1	1	1	2	4	3	1	1	0	0	0	1	0	0	1	3	1	80
1	1	1	1	4	3	2	1	0	0	0	1	0	0	1	3	1	5
1	1	1	1	4	3	2	1	0	0	0	1	0	0	1	3	1	3
1	1	1	1	4	4	2	1	0	0	0	1	0	0	1	3	1	1
1	1	1	2	4	3	1	1	0	0	0	1	1	0	1	3	1	42
1	1	1	2	4	4	1	1	1	0	0	1	0	1	1	3	1	14
1	1	1	1	4	3	1	1	0	1	1	1	1	1	1	3	1	23
1	1	1	2	4	3	2	1	1	0	0	1	1	1	1	3	1	19
1	1	1	1	4	3	1	1	0	1	0	1	1	1	1	3	1	20
1	1	2	1	4	3	1	1	1	0	0	0	1	1	1	3	1	30
1	2	1	2	4	3	2	1	1	0	0	0	1	1	1	3	1	5
1	1	1	2	4	2	1	1	1	0	0	0	0	1	0	2	1	17
1	1	3	2	4	3	2	1	0	0	1	1	0	0	0	2	1	0
1	1	1	2	4	3	1	1	0	0	0	1	0	0	0	2	1	8
1	2	1	2	4	2	2	1	0	0	0	1	1	0	0	2	1	5
1	1	3	2	4	3	2	1	0	0	0	1	1	0	0	2	1	3
1	1	1	1	4	4	2	1	1	0	0	1	1	0	0	2	1	3
1	2	1	2	4	2	1	1	0	1	0	1	1	1	0	2	1	7
1	1	1	1	4	3	1	1	1	0	0	1	0	0	1	2	1	14
1	2	1	2	4	3	1	1	1	0	0	0	0	0	1	2	1	76
1	1	2	2	4	3	1	1	0	0	0	1	1	0	1	2	1	30
1	1	1	1	4	3	2	1	0	0	0	1	1	0	1	2	1	14
1	1	1	1	4	3	2	1	1	0	0	1	1	1	1	2	1	12
1	1	1	2	4	3	1	1	1	0	0	0	1	1	1	2	1	38
1	1	2	1	4	3	1	1	0	0	0	1	1	0	1	2	1	10
1	1	3	1	4	2	1	1	0	1	0	1	0	1	0	1	1	7
1	1	3	2	4	2	1	1	0	1	0	1	0	1	0	1	1	2
1	2	1	1	4	3	1	1	0	0	0	1	0	0	1	1	1	10
1	2	1	2	4	3	2	1	0	0	1	1	1	0	1	1	1	12
1	1	3	2	4	3	1	1	0	0	0	1	1	0	1	1	1	24
1	2	1	1	4	3	1	1	1	0	0	0	0	1	1	1	1	4
1	1	1	2	4	2	1	1	1	0	0	0	1	1	1	1	1	55
1	1	3	2	4	3	1	1	0	0	0	1	0	0	1	3	0	67
1	1	1	1	4	4	2	1	0	0	0	1	0	0	1	3	0	46
1	1	1	2	4	3	2	1	0	0	0	1	1	0	1	3	0	55
1	1	1	1	4	3	1	1	1	0	0	0	1	0	1	3	0	7
1	1	1	1	4	3	1	1	1	0	0	0	1	1	1	3	0	43
1	1	1	2	4	1	1	1	1	0	0	0	1	1	0	2	0	7
1	1	1	2	4	3	1	1	0	1	0	0	1	1	1	2	0	44
1	1	1	2	4	3	1	1	0	0	0	1	0	0	1	2	0	36
1	2	1	1	4	1	2	1	0	0	0	1	0	0	1	2	0	51
1	1	1	1	4	3	1	1	0	0	0	1	1	0	1	2	0	48
1	1	1	2	4	3	1	1	0	0	0	1	1	0	1	2	0	66
1	1	1	2	4	2	2	1	0	0	0	1	1	0	1	2	0	40
1	1	1	2	4	3	1	1	1	0	0	1	1	0	1	2	0	45
1	1	1	2	4	3	1	1	1	0	0	0	1	0	1	2	0	59
1	1	1	1	4	3	2	1	1	0	0	0	1	0	1	2	0	71
1	1	1	2	4	1	1	1	1	0	0	0	1	1	1	2	0	34
1	1	1	2	4	3	1	1	0	0	1	1	1	0	1	2	0	73
1	1	1	2	4	3	1	1	1	0	1	1	1	0	0	1	0	38
1	1	1	2	4	1	1	1	0	1	0	0	0	1	1	1	0	5
1	1	3	1	4	3	1	1	0	0	0	1	0	0	1	1	0	73
1	1	1	2	4	1	1	1	1	0	0	0	0	0	1	1	0	77
1	2	1	1	4	3	1	1	0	0	0	1	1	0	1	1	0	55
1	1	1	1	4	3	2	1	1	0	0	1	1	1	1	1	0	59
1	2	1	1	4	1	1	1	1	0	0	0	1	1	1	1	0	63
1	2	1	2	4	3	1	1	0	0	0	1	1	0	1	2	0	27
1	1	1	1	4	2	1	1	0	0	0	1	0	0	0	3	1	1
1	2	1	2	4	4	2	1	1	1	0	1	1	1	1	3	1	2
1	2	1	2	4	4	1	1	1	0	0	0	1	1	1	2	1	7
1	1	1	2	4	2	1	1	1	0	0	1	0	1	0	3	1	0
1	1	1	1	4	4	2	1	1	0	0	0	0	1	1	3	1	3
1	2	3	1	4	3	1	1	1	0	0	0	1	1	1	3	1	11
1	1	1	1	4	2	1	1	0	0	0	1	1	0	1	3	1	16
1	1	1	2	4	1	1	1	1	0	0	1	1	0	1	3	1	15
1	1	1	2	4	3	1	1	0	0	0	1	0	0	1	3	1	14
1	1	3	1	4	3	2	1	0	0	1	1	1	0	1	3	1	5
1	1	1	1	4	3	1	1	0	0	0	1	1	0	1	3	1	19
1	1	1	1	4	3	2	1	0	0	0	1	1	0	1	3	1	31
1	1	3	1	4	3	2	1	0	0	0	1	1	0	1	3	1	30
1	1	1	2	4	3	1	1	0	0	0	1	1	0	1	3	1	15
1	2	1	2	4	3	2	1	0	0	0	1	1	0	0	2	1	8
1	2	1	1	4	2	1	1	1	0	0	0	0	1	1	2	1	21
1	2	1	1	4	3	1	1	0	0	0	1	1	0	1	2	1	28
1	1	1	1	4	3	1	1	0	0	0	1	0	0	1	2	1	24
1	1	1	2	4	3	2	1	0	0	0	1	0	0	1	2	1	11
1	1	1	2	4	3	2	1	0	0	1	0	1	0	1	2	1	8
1	2	1	1	4	2	1	1	1	1	0	0	1	0	1	2	1	42
1	2	1	1	4	3	1	1	0	1	0	1	0	1	1	2	1	3
1	1	3	1	4	3	1	1	0	1	0	1	0	1	1	2	1	25
1	2	1	2	4	3	1	1	1	0	0	0	0	1	1	2	1	23
1	2	1	1	4	3	1	1	0	0	0	1	1	1	1	2	1	35
1	2	1	1	4	2	1	1	0	0	0	1	1	0	0	1	1	9
1	2	1	1	4	1	1	1	1	0	0	1	1	0	0	1	1	4
1	2	1	2	4	2	2	1	1	1	0	1	1	0	0	1	1	4
1	1	1	2	4	2	1	1	0	1	0	1	1	1	0	1	1	6
1	1	1	2	4	3	1	1	0	0	0	1	0	0	1	1	1	77
1	2	1	2	4	2	1	1	1	0	0	0	1	1	1	1	1	71
1	1	1	2	4	1	1	1	0	1	0	1	0	1	1	1	1	6
1	2	1	1	4	3	1	1	0	1	0	0	1	1	1	1	1	21
1	1	1	1	4	4	2	1	0	0	0	1	1	0	0	1	1	14
1	2	1	1	4	3	1	1	0	0	0	1	1	0	1	3	0	99
1	2	1	1	4	3	1	1	0	0	0	1	1	0	1	3	0	43
1	1	1	2	4	3	1	1	0	0	0	1	1	0	1	3	0	41
1	1	1	1	4	3	1	1	1	0	0	0	0	1	1	3	0	40
1	1	1	2	4	3	1	1	0	0	0	1	1	1	1	3	0	44
1	1	1	2	4	3	1	1	0	0	0	1	1	0	0	2	0	87
1	1	1	1	4	1	1	1	0	1	0	0	0	1	0	2	0	2
1	1	2	1	4	1	1	1	0	0	0	1	0	0	1	2	0	44
1	2	1	1	4	3	1	1	0	0	0	1	0	0	1	2	0	49
1	1	3	1	4	4	1	1	0	0	1	0	0	0	1	2	0	68
1	1	1	1	4	3	1	1	1	1	0	0	0	0	1	2	0	68
1	1	1	1	4	1	1	1	0	0	0	1	1	0	1	2	0	43
1	1	1	1	4	3	1	1	1	0	0	1	1	0	1	2	0	12
1	1	3	1	4	3	1	1	0	0	1	0	1	0	1	2	0	106
1	1	1	2	4	2	1	1	1	1	0	0	1	0	1	2	0	70
1	1	1	1	4	3	1	1	1	0	0	0	1	1	1	2	0	36
1	1	1	1	4	3	1	1	0	0	0	1	0	0	1	1	0	88
1	1	1	1	4	1	1	1	0	0	0	1	1	0	1	1	0	97
1	1	1	1	4	3	1	1	0	0	0	1	1	0	1	1	0	102
1	1	1	2	4	3	1	1	0	0	0	1	1	0	1	1	0	62
1	1	1	1	4	2	1	1	0	1	1	1	1	1	1	1	0	39
2	1	1	2	4	3	1	1	0	1	0	1	0	1	0	3	1	0
2	1	2	1	4	2	1	1	1	0	0	1	1	1	0	3	1	25
2	2	1	1	4	2	1	1	0	0	0	1	0	0	1	3	1	6
2	1	1	1	4	3	1	1	1	0	0	1	0	1	1	3	1	2
2	2	1	2	4	3	1	1	0	0	0	1	1	0	1	3	1	4
2	2	1	2	4	3	1	1	0	0	0	1	0	0	1	3	1	6
2	2	1	1	4	4	2	1	0	0	0	1	0	0	1	3	1	11
2	1	1	1	4	3	1	1	1	0	1	0	0	0	1	3	1	1
2	1	1	1	4	1	1	1	0	0	0	1	1	0	1	3	1	10
2	2	1	2	4	3	1	1	0	0	0	1	1	0	1	3	1	5
2	1	1	2	4	3	2	1	0	0	0	1	1	0	1	3	1	26
2	2	1	2	4	4	2	1	0	0	1	0	1	0	1	3	1	10
2	1	1	2	4	2	1	1	0	1	0	1	1	1	1	3	1	16
2	1	1	1	4	3	1	1	0	1	0	1	1	1	1	3	1	3
2	2	1	1	4	3	1	1	0	1	0	0	1	1	1	3	1	15
2	1	2	2	4	3	1	1	0	0	1	0	0	0	1	3	1	3
2	1	1	2	4	3	2	1	0	0	1	0	1	0	1	3	1	7
2	2	1	2	4	2	1	1	0	0	0	1	0	0	0	2	1	2
2	1	1	1	4	1	2	1	0	0	0	1	1	0	0	2	1	6
2	1	1	2	4	1	1	1	1	1	0	1	0	1	0	2	1	1
2	1	1	2	4	2	1	1	1	0	0	0	1	1	1	2	1	31
2	1	1	1	4	1	1	1	1	0	0	0	0	1	1	2	1	6
2	1	1	2	4	3	2	1	1	1	0	1	0	0	1	2	1	3
2	1	2	1	4	3	1	1	0	0	0	1	1	0	1	2	1	11
2	1	1	1	4	3	2	1	0	0	0	1	1	0	1	2	1	47
2	1	1	1	4	3	2	1	0	0	0	1	1	0	1	2	1	14
2	2	1	1	4	3	1	1	1	0	0	0	1	0	1	2	1	12
2	2	1	2	4	3	1	1	1	0	0	1	0	1	1	2	1	26
2	1	1	2	4	3	2	1	1	0	0	1	0	1	1	2	1	63
2	1	1	1	4	3	1	1	0	0	0	1	1	1	1	2	1	17
2	2	1	2	4	4	2	1	0	0	1	1	1	0	0	1	1	16
2	1	1	1	4	2	1	1	0	1	0	1	0	1	0	1	1	20
2	1	1	2	4	3	1	1	0	1	0	1	1	1	0	1	1	2
2	1	1	1	4	2	2	1	1	0	1	0	1	1	0	1	1	9
2	1	3	1	4	3	1	1	0	0	0	1	0	0	1	1	1	27
2	2	1	1	4	1	1	1	1	0	0	0	0	0	1	1	1	2
2	1	1	1	4	2	1	1	1	0	0	0	1	1	1	1	1	25
2	1	1	2	4	3	2	1	0	1	0	1	1	1	1	1	1	26
2	1	1	2	4	4	1	1	0	0	1	1	1	0	1	3	0	43
2	1	1	2	4	3	1	1	0	0	0	1	1	0	1	3	0	45
2	1	1	2	4	1	1	1	1	0	0	0	1	1	1	3	0	2
2	2	1	1	4	2	1	1	0	0	0	1	0	0	0	2	0	23
2	1	2	1	4	1	1	1	1	0	0	0	0	0	1	2	0	68
2	1	1	1	4	3	1	1	0	0	0	1	0	0	1	2	0	3
2	1	1	1	4	3	1	1	0	1	0	0	0	1	1	2	0	104
2	1	1	1	4	3	1	1	0	0	0	1	0	0	1	2	0	37
2	1	3	2	4	2	2	1	0	0	0	1	0	0	1	2	0	45
2	1	1	2	4	3	1	1	1	0	0	1	1	0	1	2	0	42
2	1	1	2	4	3	1	1	1	0	1	1	0	1	1	2	0	50
2	1	1	2	4	2	1	1	0	0	0	1	0	0	0	1	0	36
2	1	1	1	4	2	1	1	1	0	0	0	0	0	1	1	0	85
2	2	2	2	4	3	1	1	0	0	0	1	0	0	1	1	0	88
2	2	1	2	4	2	1	1	0	0	1	0	0	0	1	1	0	39
2	2	2	2	4	3	1	1	1	0	0	0	1	0	1	1	0	40
2	2	1	1	4	2	1	1	1	0	0	0	0	1	1	1	0	93
2	1	1	1	4	2	1	1	1	0	0	0	1	1	1	1	0	50
2	1	1	2	4	4	1	1	0	0	0	1	0	0	0	3	1	2
2	1	1	1	4	1	1	1	0	0	0	1	1	0	1	1	1	42
2	2	1	2	4	3	1	1	1	0	1	1	1	0	1	3	1	19
2	2	1	1	4	1	1	1	0	0	1	1	0	0	1	3	1	3
2	2	1	1	4	3	1	1	0	0	0	1	0	0	1	3	1	25
2	1	1	1	4	4	1	1	0	0	0	1	0	0	1	3	1	0
2	1	1	2	4	4	2	1	0	0	0	1	0	0	1	3	1	0
2	1	1	2	4	3	1	1	1	0	0	0	0	0	1	3	1	4
2	1	1	2	4	3	2	1	1	0	0	0	0	0	1	3	1	1
2	1	1	1	4	3	1	1	0	0	1	1	1	0	1	3	1	11
2	2	1	1	4	4	2	1	0	0	1	1	1	0	1	3	1	14
2	2	3	1	4	3	1	1	0	0	0	1	1	0	1	3	1	18
2	1	1	2	4	3	2	1	0	0	0	1	1	0	1	3	1	29
2	1	1	2	4	3	2	1	1	0	0	1	1	0	1	3	1	7
2	1	1	1	4	3	1	1	1	0	0	1	0	1	1	3	1	24
2	1	1	1	4	1	2	1	0	0	0	1	1	0	0	2	1	6
2	1	1	1	4	3	2	1	0	0	0	1	1	0	0	2	1	10
2	1	1	2	4	3	1	1	1	0	0	0	1	1	1	2	1	63
2	1	3	1	4	3	1	1	0	0	0	1	1	1	1	2	1	72
2	1	1	1	4	3	2	1	0	0	0	1	0	0	1	2	1	17
2	1	1	1	4	4	1	1	1	0	0	1	0	0	1	2	1	0
2	2	1	2	4	3	1	1	0	0	0	1	1	0	1	2	1	9
2	1	1	1	4	3	1	1	1	0	0	1	1	0	1	2	1	23
2	1	1	1	4	3	2	1	1	0	0	1	1	0	1	2	1	22
2	1	1	2	4	2	1	1	1	1	0	0	1	0	1	2	1	14
2	2	1	2	4	1	1	1	0	0	0	1	1	1	1	2	1	36
2	1	1	1	4	3	1	1	1	0	0	1	1	1	1	2	1	3
2	1	1	1	4	3	1	1	0	0	0	1	0	0	1	2	1	45
2	2	1	2	4	1	1	1	1	0	0	0	0	1	1	2	1	11
2	1	1	1	4	3	2	1	0	0	0	1	0	0	0	1	1	10
2	1	1	2	4	3	2	1	1	0	1	1	1	0	0	1	1	18
2	2	1	2	4	2	1	1	0	0	0	1	1	0	0	1	1	28
2	1	1	1	4	1	1	1	0	1	0	0	0	1	0	1	1	0
2	2	1	1	4	2	2	1	0	0	0	1	1	0	1	1	1	29
2	1	1	1	4	3	1	1	0	0	0	1	0	0	1	1	1	12
2	2	1	1	4	3	1	1	0	0	1	1	1	0	1	1	1	40
2	1	1	2	4	3	2	1	0	0	0	1	1	1	1	1	1	13
2	1	1	2	4	3	1	1	0	0	0	1	0	0	1	3	0	60
2	2	3	1	4	3	1	1	0	0	1	0	0	0	1	2	0	52
2	1	1	2	4	1	1	1	0	0	0	1	1	0	1	1	0	80
2	2	1	2	4	1	1	1	1	0	0	0	0	0	0	1	0	0
2	1	2	2	4	1	1	1	1	0	0	0	0	0	1	1	0	45
2	1	1	2	4	3	1	1	0	0	0	1	0	0	1	3	1	12
2	1	1	1	4	4	2	1	0	0	0	1	0	0	1	3	1	7
2	1	1	2	4	3	1	1	0	0	1	1	1	0	1	3	1	7
2	1	1	2	4	3	1	1	0	0	0	1	1	0	1	3	1	20
2	1	3	2	4	4	1	1	0	0	0	1	1	0	1	3	1	22
2	1	1	1	4	3	1	1	1	0	0	0	0	1	1	3	1	66
2	1	1	1	4	3	1	1	1	0	0	0	0	1	1	3	1	10
2	1	1	1	4	3	2	1	1	0	0	0	0	1	1	3	1	35
2	1	3	2	4	3	2	1	0	1	0	0	0	1	1	3	1	5
2	1	3	2	4	3	1	1	1	1	0	1	1	1	1	3	1	11
2	1	1	1	4	3	1	1	1	0	0	0	1	1	1	3	1	3
2	1	1	2	4	4	1	1	0	0	1	1	1	0	0	2	1	3
2	1	1	2	4	3	1	1	0	0	0	1	1	0	0	2	1	8
2	2	1	2	4	3	2	1	0	0	0	1	1	0	0	2	1	5
2	1	3	1	4	4	2	1	0	0	0	1	0	1	0	2	1	4
2	2	1	1	4	2	1	1	0	1	0	1	1	1	0	2	1	8
2	1	3	1	4	4	2	1	0	0	1	1	0	0	1	2	1	6
2	2	1	2	4	3	2	1	0	0	1	0	0	0	1	2	1	2
2	1	1	2	4	3	1	1	0	0	1	1	1	0	1	2	1	34
2	2	1	2	4	2	1	1	0	0	0	1	1	0	1	2	1	34
2	2	1	2	4	3	1	1	0	0	0	1	1	0	1	2	1	10
2	1	1	1	4	3	2	1	0	0	0	1	1	0	1	2	1	4
2	1	1	1	4	3	2	1	0	0	0	1	1	0	1	2	1	31
2	1	1	2	4	3	2	1	0	0	0	1	1	0	1	2	1	22
2	1	2	2	4	3	2	1	0	0	0	1	1	0	1	2	1	64
2	1	1	2	4	4	2	1	0	0	0	1	1	0	1	2	1	9
2	1	1	2	4	3	1	1	1	0	0	1	1	0	1	2	1	13
2	1	1	1	4	3	2	1	0	1	0	1	1	0	1	2	1	6
2	1	1	1	4	3	1	1	0	1	0	0	0	1	1	2	1	12
2	1	1	2	4	1	1	1	1	0	0	0	1	1	1	2	1	14
2	1	1	1	4	2	2	1	1	0	0	0	1	1	1	2	1	34
2	2	1	2	4	2	2	1	1	0	0	1	1	1	0	1	1	13
2	1	1	1	4	2	1	1	0	1	0	1	1	1	0	1	1	12
2	2	1	1	4	2	1	1	1	0	0	0	1	1	0	1	1	46
2	2	3	1	4	3	1	1	0	0	0	1	0	0	1	1	1	42
2	2	1	1	4	3	1	1	1	0	0	1	0	0	1	1	1	22
2	1	1	2	4	3	1	1	0	0	1	1	1	0	1	1	1	46
2	1	1	1	4	3	1	1	0	0	0	1	1	0	1	1	1	43
2	2	1	2	4	1	1	1	1	0	0	0	0	1	1	1	1	18
2	2	1	2	4	2	1	1	1	0	0	0	0	1	1	1	1	31
2	1	1	1	4	3	1	1	1	0	0	1	1	1	1	1	1	15
2	1	1	1	4	2	1	1	0	1	0	0	0	0	0	1	1	2
2	1	1	2	4	3	2	1	0	0	1	1	1	0	0	1	1	2
2	1	1	2	4	1	1	1	1	0	0	1	0	0	1	3	0	39
2	2	1	1	4	1	1	1	0	1	0	0	0	0	0	2	0	2
2	2	1	2	4	2	1	1	1	0	0	0	1	0	0	2	0	52
2	1	1	1	4	1	1	1	0	0	0	1	0	0	1	2	0	53
2	1	1	1	4	1	1	1	1	0	0	0	0	0	1	2	0	41
2	2	1	1	4	3	1	1	0	0	0	1	0	0	1	2	0	60
2	1	1	1	4	3	1	1	0	0	0	1	0	0	1	2	0	46
2	2	1	2	4	1	2	1	0	0	0	1	0	0	1	2	0	83
2	1	1	2	4	2	1	1	0	0	0	1	1	0	1	2	0	81
2	1	1	2	4	3	1	1	0	0	0	1	1	0	1	2	0	59
2	2	2	2	4	2	1	1	0	0	1	0	0	0	1	1	0	15
2	1	1	2	4	1	2	1	1	0	0	0	0	0	1	1	0	54
2	1	2	1	4	2	1	1	0	0	0	1	1	0	1	1	0	24
2	1	1	2	4	3	2	1	0	0	1	1	0	0	1	3	0	13
2	2	1	1	4	2	1	1	0	1	0	1	0	1	0	3	1	2
2	1	1	1	4	2	1	1	1	0	0	1	1	0	1	3	1	14
2	1	1	1	4	3	1	1	0	0	0	1	0	0	1	3	1	7
2	1	1	1	4	3	2	1	0	0	0	1	0	0	1	3	1	0
2	1	1	1	4	3	1	1	0	0	1	0	0	0	1	3	1	15
2	1	1	1	4	2	1	1	0	0	0	1	1	0	1	3	1	15
2	1	1	2	4	3	1	1	0	0	0	1	1	0	1	3	1	23
2	1	1	1	4	4	1	1	0	0	0	1	1	0	1	3	1	19
2	1	1	1	4	3	2	1	0	0	1	0	1	0	1	3	1	14
2	2	1	1	4	3	1	1	0	0	1	0	0	1	1	3	1	6
2	1	1	1	4	3	1	1	0	0	0	1	1	0	1	3	1	11
2	1	1	2	4	2	1	1	0	0	0	1	0	0	0	2	1	41
2	2	2	1	4	4	2	1	0	0	0	1	0	0	0	2	1	0
2	2	1	1	4	4	1	1	0	0	1	0	0	0	0	2	1	0
2	1	1	1	4	2	2	1	0	0	0	1	1	0	0	2	1	4
2	2	1	1	4	3	2	1	1	0	0	0	0	1	0	2	1	1
2	2	1	2	4	2	2	1	0	1	0	1	1	1	0	2	1	3
2	1	1	2	4	3	1	1	1	0	0	0	1	0	1	2	1	10
2	1	1	1	4	3	1	1	1	0	0	0	0	1	1	2	1	5
2	1	1	2	4	3	2	1	0	0	0	1	0	0	1	2	1	29
2	1	3	1	4	3	1	1	0	0	0	1	1	0	1	2	1	59
2	1	1	1	4	4	1	1	0	0	0	1	1	0	1	2	1	75
2	2	1	1	4	2	1	1	1	0	0	0	0	1	1	2	1	2
2	1	1	2	4	3	2	1	1	0	0	0	1	1	1	2	1	14
2	1	1	1	4	4	2	1	0	1	0	1	1	1	1	2	1	40
2	1	1	1	4	3	1	1	1	0	0	0	0	1	0	1	1	5
2	2	1	1	4	3	1	1	0	1	0	1	1	1	0	1	1	9
2	2	1	2	4	3	1	1	1	1	0	0	1	1	1	1	1	23
2	1	2	2	4	4	1	1	0	0	0	1	0	0	1	1	1	30
2	2	3	1	4	1	1	1	0	0	0	1	1	0	1	1	1	16
2	2	1	1	4	3	1	1	0	0	0	1	1	0	1	1	1	48
2	2	1	2	4	2	1	1	0	0	0	1	0	0	0	1	1	1
2	1	1	2	4	3	1	1	0	0	0	1	0	0	1	3	0	58
2	1	1	2	4	2	1	1	0	0	0	1	1	0	1	3	0	23
2	2	1	2	4	2	1	1	0	0	1	0	0	0	0	2	0	51
2	2	1	1	4	1	1	1	1	0	0	0	0	0	1	2	0	55
2	1	1	1	4	1	1	1	1	0	0	0	0	1	1	2	0	71
2	1	3	2	4	3	1	1	0	0	0	1	0	0	1	2	0	96
2	1	1	2	4	1	1	1	0	0	0	1	1	0	1	2	0	48
2	2	1	2	4	2	1	1	1	0	0	0	1	0	1	2	0	60
2	1	1	1	4	2	1	1	1	0	0	0	0	1	1	1	0	68
2	1	1	2	4	3	1	1	0	0	0	1	0	0	1	1	0	43
2	1	1	2	4	1	1	1	0	0	0	1	0	0	1	1	0	45
2	2	1	1	4	1	1	1	0	0	1	0	0	0	1	1	0	79
2	2	1	1	4	4	1	1	0	0	0	1	1	0	1	2	1	11
2	1	1	1	4	3	2	1	1	1	0	1	1	1	0	3	1	6
2	1	1	2	4	3	1	1	0	0	0	1	0	0	1	3	1	13
2	2	1	2	4	3	1	1	0	0	0	1	0	0	1	3	1	4
2	2	3	2	4	2	1	1	0	0	0	1	1	0	1	3	1	12
2	1	1	1	4	2	1	1	0	0	0	1	1	0	1	3	1	18
2	1	1	2	4	3	1	1	0	0	0	1	1	0	1	3	1	19
2	1	1	2	4	3	1	1	0	0	0	1	1	0	1	3	1	5
2	1	1	2	4	3	2	1	0	0	0	1	1	0	1	3	1	15
2	2	1	1	4	3	1	1	1	0	0	1	0	1	1	3	1	5
2	2	1	1	4	3	1	1	0	1	0	0	0	1	1	3	1	1
2	1	1	1	4	4	1	1	0	1	0	1	1	1	1	3	1	3
2	1	1	2	4	4	1	1	1	0	1	0	0	0	0	2	1	2
2	1	1	1	4	2	1	1	0	1	0	1	1	0	0	2	1	18
2	1	1	1	4	2	1	1	1	0	1	1	1	1	0	2	1	4
2	1	1	1	4	3	2	1	1	0	0	1	1	1	0	2	1	1
2	1	1	1	4	1	1	1	0	0	0	1	0	0	1	2	1	29
2	1	1	1	4	1	2	1	1	0	1	1	0	0	1	2	1	1
2	1	1	2	4	3	1	1	0	0	0	1	0	0	1	2	1	28
2	1	1	2	4	3	1	1	0	0	0	1	0	0	1	2	1	24
2	1	1	1	4	3	1	1	0	0	0	1	1	0	1	2	1	12
2	2	1	2	4	3	1	1	0	0	0	1	1	0	1	2	1	13
2	1	1	1	4	3	2	1	0	0	0	1	1	0	1	2	1	4
2	2	1	2	4	3	2	1	0	0	0	1	1	0	1	2	1	17
2	1	3	2	4	3	2	1	0	0	0	1	1	0	1	2	1	8
2	1	3	2	4	3	1	1	1	0	0	1	1	1	1	2	1	11
2	1	1	1	4	3	1	1	1	0	0	0	1	1	1	2	1	8
2	2	1	2	4	3	1	1	0	0	0	1	1	0	1	2	1	29
2	1	1	1	4	4	1	1	1	0	0	0	1	1	1	2	1	3
2	1	1	2	4	3	1	1	1	0	0	1	1	1	0	1	1	20
2	2	1	1	4	2	1	1	1	0	0	0	1	1	0	1	1	1
2	1	1	2	4	3	1	1	1	0	0	0	1	1	1	1	1	8
2	1	1	2	4	1	1	1	0	0	0	1	0	0	1	1	1	30
2	2	1	1	4	2	1	1	0	0	0	1	0	0	1	1	1	2
2	2	1	2	4	3	1	1	1	0	0	0	0	0	1	1	1	57
2	2	1	2	4	2	1	1	1	0	0	0	1	0	1	1	1	64
2	1	1	2	4	3	2	1	1	0	0	1	1	1	1	1	1	3
2	1	1	1	4	3	1	1	0	0	0	1	0	0	1	3	0	53
2	1	1	2	4	3	1	1	0	0	0	1	1	0	1	3	0	43
2	1	1	1	4	2	1	1	0	0	0	1	0	1	1	3	0	51
2	2	1	2	4	3	1	1	0	0	0	1	0	0	0	2	0	1
2	1	1	2	4	2	1	1	0	0	0	1	1	0	1	2	0	45
2	1	1	2	4	2	2	1	0	0	0	1	1	0	1	2	0	42
2	1	1	2	4	3	2	1	0	0	0	1	0	0	1	1	0	42
2	2	1	2	4	2	1	1	1	0	0	0	0	0	1	1	0	65
2	1	1	1	4	3	2	1	0	0	0	1	1	0	1	1	0	95
2	1	1	1	4	2	1	1	1	0	0	0	1	1	1	1	0	78
2	2	1	1	4	4	2	1	1	0	0	0	1	0	0	1	1	8
2	2	1	1	4	3	2	1	0	0	0	1	0	0	1	3	1	0
2	1	1	1	4	3	1	1	0	0	0	1	1	0	1	3	1	29
2	2	1	2	4	3	1	1	0	0	0	1	1	0	1	3	1	24
2	1	1	1	4	4	1	1	0	0	0	1	1	0	1	3	1	25
2	1	1	2	4	3	1	1	1	0	1	0	1	0	1	3	1	13
2	1	1	2	4	4	1	1	0	0	0	1	0	0	0	2	1	2
2	1	1	2	4	4	1	1	1	1	0	1	0	1	0	2	1	0
2	2	1	1	4	2	1	1	0	0	0	1	1	0	1	2	1	18
2	1	1	1	4	3	1	1	0	0	0	1	1	0	1	2	1	13
2	1	1	2	4	3	1	1	0	0	0	1	1	0	1	2	1	35
2	1	1	2	4	3	1	1	0	0	0	1	1	0	1	2	1	49
2	2	3	2	4	3	1	1	0	1	0	1	0	1	1	2	1	7
2	2	1	1	4	3	1	1	1	0	0	1	1	1	1	2	1	13
2	1	1	2	4	3	1	1	1	0	0	1	1	1	1	2	1	6
2	2	1	2	4	3	1	1	1	0	0	0	1	1	1	2	1	33
2	1	1	2	4	3	2	1	1	0	1	1	0	0	0	1	1	1
2	1	3	1	4	3	2	1	0	0	0	1	1	0	0	1	1	7
2	2	1	1	4	2	2	1	1	0	0	0	1	0	0	1	1	46
2	2	1	2	4	1	1	1	0	1	0	0	0	1	1	1	1	3
2	1	3	1	4	1	1	1	1	0	0	0	1	1	1	1	1	32
2	2	1	2	4	3	1	1	0	1	0	1	0	0	1	1	1	0
2	1	1	1	4	3	1	1	0	0	1	0	0	0	1	1	1	40
2	1	1	2	4	1	1	1	1	0	0	0	0	0	1	1	1	6
2	2	1	2	4	1	1	1	0	0	1	0	1	0	1	1	1	5
2	1	1	2	4	1	1	1	1	0	0	0	1	0	1	1	1	43
2	1	1	1	4	3	2	1	0	1	1	1	1	1	0	1	1	1
2	2	1	2	4	3	1	1	1	0	0	1	1	1	1	3	0	51
2	1	2	2	4	2	2	1	0	0	1	1	1	0	0	2	0	6
2	2	1	2	4	3	1	1	1	0	0	0	1	1	1	2	0	40
2	1	1	1	4	1	1	1	1	0	0	0	0	0	1	2	0	43
2	2	1	2	4	2	1	1	0	0	0	1	1	0	1	2	0	37
2	1	1	1	4	3	1	1	0	0	0	1	1	0	1	2	0	74
2	1	1	1	4	3	1	1	0	0	0	1	1	0	1	2	0	38
2	1	1	1	4	3	2	1	1	0	0	1	1	0	1	2	0	8
2	2	2	1	4	4	1	1	0	0	1	1	1	0	1	2	0	94
2	1	1	2	4	1	2	1	0	0	0	1	0	0	0	1	0	24
2	2	1	2	4	1	1	1	0	0	1	1	0	0	1	1	0	58
2	2	1	2	4	1	1	1	0	0	0	1	0	0	1	1	0	84
2	1	1	2	4	3	1	1	0	0	0	1	0	0	1	1	0	66
2	2	1	2	4	3	2	1	0	0	0	1	0	0	1	1	0	62
2	2	1	1	4	4	2	1	0	0	0	1	1	0	1	3	1	19
2	1	1	1	4	3	1	1	0	0	0	1	1	0	1	3	1	16
2	1	1	1	4	3	1	1	0	0	0	1	0	0	1	3	1	1
2	1	3	2	4	3	1	1	0	0	0	1	1	0	1	3	1	11
2	1	1	2	4	4	2	1	0	0	0	1	1	0	1	3	1	11
2	2	2	1	4	3	1	1	0	1	0	1	1	0	1	3	1	7
2	2	1	2	4	3	1	1	1	1	0	1	0	1	1	3	1	1
2	1	3	1	4	3	1	1	1	1	0	1	1	1	1	3	1	13
2	1	1	1	4	3	2	1	0	1	1	1	0	0	0	2	1	0
2	1	1	1	4	4	1	1	0	0	0	1	1	0	0	2	1	26
2	1	1	2	4	3	1	1	0	0	0	1	0	0	1	2	1	31
2	1	1	1	4	4	1	1	0	0	0	1	0	0	1	2	1	4
2	2	1	1	4	3	1	1	0	0	1	0	0	0	1	2	1	3
2	1	1	2	4	3	1	1	0	0	1	1	1	0	1	2	1	9
2	2	1	2	4	3	1	1	0	0	1	1	1	0	1	2	1	35
2	1	1	1	4	3	1	1	0	0	0	1	1	0	1	2	1	16
2	1	1	1	4	3	2	1	0	0	0	1	1	0	1	2	1	17
2	1	1	2	4	4	2	1	0	0	0	1	1	0	1	2	1	18
2	2	1	2	4	2	2	1	0	0	0	1	0	0	0	1	1	5
2	2	1	2	4	3	2	1	1	0	1	0	0	0	0	1	1	2
2	2	1	2	4	2	1	1	0	1	0	0	0	0	0	1	1	3
2	1	1	2	4	1	2	1	0	0	0	1	1	0	0	1	1	27
2	2	1	2	4	3	2	1	0	0	0	1	0	1	0	1	1	2
2	1	1	1	4	1	1	1	0	1	0	1	1	1	0	1	1	4
2	2	1	1	4	3	2	1	0	0	0	1	1	0	1	1	1	22
2	1	1	1	4	2	1	1	0	0	0	1	0	0	1	1	1	8
2	1	1	2	4	3	1	1	0	0	0	1	1	0	1	1	1	31
2	1	1	1	4	1	1	1	0	0	0	1	0	1	1	1	1	65
2	1	1	2	4	1	1	1	1	0	0	0	1	1	1	1	1	9
2	2	1	2	4	2	1	1	1	0	0	0	1	1	0	1	1	20
2	1	1	2	4	3	1	1	0	0	1	1	0	0	1	3	0	38
2	1	1	1	4	2	1	1	0	0	0	1	1	0	1	2	0	73
2	2	3	1	4	3	1	1	0	0	0	1	0	0	1	2	0	46
2	2	3	1	4	1	1	1	0	0	0	1	1	0	1	2	0	40
2	2	1	2	4	1	1	1	0	0	0	1	1	0	1	2	0	67
2	2	1	2	4	3	1	1	0	0	0	1	1	0	1	2	0	48
2	2	3	1	4	3	1	1	1	0	0	1	1	0	1	2	0	8
2	2	1	1	4	1	1	1	1	0	0	0	0	1	1	2	0	42
2	1	1	1	4	4	1	1	0	1	0	1	1	1	1	2	0	36
2	1	1	1	4	3	1	1	1	0	0	0	1	1	1	2	0	42
2	1	1	1	4	3	1	1	1	0	0	1	1	0	0	1	0	53
2	2	1	1	4	1	1	1	1	0	0	0	0	1	1	1	0	79
2	1	3	1	4	3	1	1	0	0	0	1	1	0	1	1	0	70
2	1	1	2	4	4	1	1	0	0	0	1	1	0	1	1	0	50
2	1	1	1	4	2	1	1	1	0	0	0	0	0	1	1	0	96
2	1	2	2	4	4	1	1	0	0	1	1	0	0	0	3	1	6
2	2	1	1	4	3	1	1	0	0	0	1	0	0	1	3	1	12
2	2	1	2	4	3	1	1	0	0	0	1	0	0	1	3	1	11
2	1	1	2	4	3	1	1	1	0	0	1	0	0	1	3	1	22
2	1	1	1	4	3	1	1	1	0	0	0	1	1	1	3	1	6
2	1	1	2	4	2	1	1	1	1	0	1	1	1	0	2	1	8
2	1	1	2	4	3	1	1	0	0	0	1	0	0	1	2	1	25
2	1	1	2	4	4	1	1	0	0	0	1	0	0	1	2	1	32
2	1	1	1	4	3	1	1	0	0	0	1	1	0	1	2	1	55
2	1	1	1	4	3	1	1	0	0	0	1	1	0	1	2	1	27
2	2	1	1	4	3	1	1	1	0	0	0	1	0	1	2	1	13
2	1	1	1	4	1	1	1	1	0	1	0	0	1	1	2	1	3
2	2	1	2	4	2	1	1	0	0	0	1	0	0	1	1	1	6
2	2	1	1	4	3	1	1	0	0	0	1	1	0	1	1	1	43
2	1	1	1	4	3	2	1	1	0	0	0	1	0	1	1	1	6
2	2	1	2	4	3	1	1	0	1	0	0	1	1	1	1	1	32
2	1	1	2	4	1	1	1	1	0	0	0	1	1	0	1	1	39
2	2	1	2	4	3	1	1	0	0	0	1	0	0	1	3	0	2
2	2	2	2	4	1	1	1	0	0	0	1	0	0	1	2	0	36
2	1	3	1	4	2	1	1	0	0	0	1	0	0	1	2	0	36
2	2	1	2	4	3	1	1	1	0	0	0	0	1	1	2	0	43
2	1	2	1	4	3	1	1	1	0	0	0	1	1	1	2	0	56
2	1	1	2	4	1	1	1	0	0	0	1	0	0	1	2	0	26
2	2	1	2	4	4	1	1	0	0	0	1	1	0	1	2	1	8
2	2	1	1	4	4	1	1	0	0	0	1	1	0	1	1	1	23
2	1	1	1	4	3	1	1	0	0	0	1	1	0	1	3	1	20
2	1	1	1	4	3	1	1	0	0	0	1	0	0	1	3	1	8
2	1	1	1	4	3	1	1	0	0	0	1	1	0	1	3	1	15
2	1	1	2	4	3	1	1	0	0	0	1	1	0	1	3	1	6
2	1	1	2	4	3	1	1	0	0	0	1	1	0	1	3	1	24
2	2	1	2	4	2	1	1	0	0	0	1	1	0	0	2	1	28
2	2	1	1	4	2	1	1	0	0	0	1	1	0	0	2	1	14
2	1	1	1	4	2	2	1	1	0	0	0	0	1	0	2	1	0
2	2	1	1	4	3	1	1	1	0	1	1	1	1	0	2	1	2
2	1	1	2	4	1	1	1	1	0	0	0	1	1	0	2	1	16
2	1	1	2	4	4	1	1	0	0	1	1	0	0	1	2	1	23
2	2	1	1	4	1	2	1	1	0	0	0	1	0	1	2	1	13
2	1	1	1	4	3	1	1	0	0	0	1	0	0	1	2	1	49
2	2	1	1	4	3	1	1	0	0	0	1	0	0	1	2	1	2
2	2	1	2	4	3	1	1	0	0	0	1	0	0	1	2	1	23
2	2	1	2	4	3	1	1	0	0	0	1	0	0	1	2	1	19
2	2	1	1	4	3	1	1	1	0	0	0	0	0	1	2	1	4
2	1	1	1	4	3	1	1	0	0	0	1	1	0	1	2	1	10
2	1	1	2	4	3	1	1	1	0	0	0	0	1	1	2	1	2
2	1	1	2	4	4	1	1	0	0	1	1	1	0	0	1	1	3
2	1	1	1	4	2	1	1	0	0	0	1	0	0	1	1	1	32
2	2	1	2	4	3	1	1	0	0	0	1	1	0	1	1	1	27
2	1	1	1	4	1	1	1	1	0	0	1	0	1	1	1	1	43
2	1	1	2	4	3	1	1	0	0	0	1	1	0	1	3	0	19
2	1	1	1	4	3	1	1	0	0	0	1	0	0	1	2	0	48
2	1	1	2	4	2	1	1	0	0	0	1	0	0	1	1	0	12
2	1	1	2	4	3	1	1	0	0	0	1	0	0	1	1	0	54
2	1	1	1	4	3	1	1	0	0	0	1	1	0	1	1	0	56
2	1	1	2	4	3	1	1	1	0	0	0	1	0	1	1	0	52
2	1	1	2	4	2	1	1	0	0	0	1	0	0	1	1	0	51
2	2	1	2	4	4	1	1	1	0	0	0	0	1	0	1	1	11
2	2	1	1	4	3	1	1	0	0	0	1	1	0	1	3	1	7
2	1	1	1	4	3	2	1	0	0	0	1	1	0	1	3	1	21
2	2	1	1	4	3	2	1	0	0	0	1	1	0	1	3	1	11
2	1	1	2	4	3	2	1	1	0	0	1	1	0	1	3	1	7
2	2	1	1	4	2	1	1	1	0	0	0	0	0	0	2	1	0
2	1	1	2	4	2	1	1	0	1	0	1	1	1	0	2	1	11
2	1	1	1	4	4	2	1	0	0	0	1	1	0	1	2	1	14
2	2	1	2	4	1	1	1	1	0	0	1	1	0	1	2	1	30
2	1	1	1	4	3	2	1	0	0	1	0	1	0	1	2	1	6
2	1	1	1	4	3	2	1	0	0	0	1	1	0	1	2	1	12
2	1	1	2	4	4	1	1	0	0	0	1	0	0	0	1	1	14
2	1	3	1	4	2	1	1	0	0	1	0	0	0	0	1	1	8
2	1	1	2	4	2	1	1	1	0	0	0	1	1	0	1	1	36
2	1	3	1	4	1	1	1	0	0	0	1	1	0	1	1	1	26
2	1	1	1	4	1	1	1	1	0	0	0	1	0	1	1	1	27
2	2	1	1	4	3	1	1	0	0	0	1	1	0	1	3	0	52
2	1	1	2	4	2	1	1	1	0	0	0	0	1	1	3	0	83
2	1	1	2	4	2	1	1	0	0	0	1	0	0	1	2	0	59
2	1	1	2	4	3	1	1	0	0	0	1	0	0	1	2	0	78
2	1	1	1	4	3	1	1	1	0	0	1	0	0	1	2	0	43
2	1	1	2	4	1	1	1	0	0	0	1	1	0	1	2	0	54
2	1	1	1	4	3	1	1	1	0	0	1	1	0	1	2	0	45
2	1	1	2	4	3	1	1	1	0	0	0	1	0	1	2	0	15
2	2	1	2	4	3	2	1	1	0	0	0	0	0	1	1	0	29
2	2	1	1	4	3	1	1	0	0	0	1	1	0	1	1	0	69
2	2	1	2	4	4	2	1	0	0	0	1	1	0	0	1	1	2
2	2	1	2	4	2	2	1	1	0	0	1	0	1	0	3	1	18
2	1	1	1	4	3	1	1	0	1	0	1	0	0	1	3	1	3
2	2	1	1	4	3	1	1	0	0	0	1	0	0	1	3	1	2
2	1	1	2	4	3	1	1	0	0	0	1	0	0	1	3	1	6
2	2	1	1	4	3	1	1	1	0	0	1	0	0	1	3	1	32
2	1	1	2	4	3	1	1	1	0	0	0	0	1	1	3	1	14
2	1	1	2	4	1	1	1	0	0	0	1	0	0	0	2	1	0
2	1	1	2	4	3	2	1	0	0	0	1	0	0	0	2	1	28
2	1	1	1	4	2	1	1	1	0	1	1	1	1	0	2	1	2
2	1	1	1	4	3	1	1	1	0	0	1	1	1	0	2	1	13
2	1	1	1	4	1	1	1	1	0	0	0	0	1	1	2	1	30
2	1	1	2	4	3	1	1	0	0	0	1	0	0	1	2	1	3
2	1	1	1	4	3	1	1	0	0	0	1	1	0	1	2	1	19
2	2	1	1	4	3	1	1	0	0	0	1	1	0	1	2	1	48
2	2	1	2	4	3	1	1	0	0	0	1	1	0	1	2	1	44
2	1	1	1	4	4	1	1	0	0	1	1	1	0	0	1	1	13
2	2	1	1	4	3	1	1	1	0	0	0	0	1	1	1	1	14
2	1	3	1	4	3	1	1	0	0	0	1	1	0	1	3	0	53
2	1	3	1	4	3	1	1	0	0	0	1	0	0	1	2	0	57
2	1	1	1	4	1	1	1	1	0	0	0	1	1	1	2	0	70
2	2	1	2	4	1	2	1	1	0	1	0	0	0	1	1	0	18
2	2	2	1	4	1	1	1	1	0	0	0	0	0	1	1	0	67
2	1	2	1	4	2	2	1	1	0	0	0	0	0	1	1	0	59
2	2	1	2	4	3	2	1	0	0	0	1	1	0	1	3	1	30
2	1	1	1	4	3	1	1	1	0	0	0	0	1	1	3	1	2
2	1	1	1	4	3	1	1	0	1	0	0	1	1	1	3	1	7
2	2	1	2	4	3	1	1	0	0	0	1	0	0	1	2	1	14
2	2	1	1	4	3	1	1	0	1	0	0	0	0	1	2	1	45
2	2	1	2	4	2	2	1	1	0	1	1	1	0	1	2	1	55
2	1	1	1	4	3	1	1	0	0	1	0	1	0	1	2	1	14
2	1	1	1	4	1	1	1	1	0	0	0	1	1	1	2	1	49
2	1	1	2	4	3	1	1	0	0	0	1	0	0	1	2	1	12
2	2	1	1	4	3	1	1	0	0	0	1	1	0	1	2	1	24
2	1	1	1	4	2	2	1	1	0	0	0	0	0	0	1	1	5
2	2	1	2	4	2	2	1	0	0	0	1	1	0	0	1	1	10
2	2	1	1	4	3	1	1	1	1	1	0	1	0	0	1	1	23
2	2	1	2	4	3	2	1	1	0	1	1	0	1	0	1	1	4
2	1	1	2	4	4	1	1	1	0	0	1	0	1	0	1	1	1
2	2	1	1	4	2	1	1	1	0	1	0	1	1	0	1	1	2
2	2	1	1	4	3	1	1	0	0	0	1	1	0	1	2	0	8
2	1	1	2	4	1	2	1	1	0	0	1	0	0	0	1	0	0
2	1	1	1	4	2	1	1	0	1	0	1	0	1	0	1	0	41
2	2	1	1	4	3	1	1	0	0	0	1	0	0	1	1	0	55
2	1	1	1	4	1	1	1	1	0	0	0	1	1	1	1	0	22
2	2	1	2	4	3	1	1	0	0	0	1	0	0	1	2	1	10
2	1	1	2	4	3	1	1	0	0	0	1	1	0	1	2	1	50
2	1	1	2	4	2	1	1	0	0	0	1	0	0	1	2	1	36
2	2	1	2	4	2	1	1	0	0	0	1	0	0	1	2	1	55
2	1	1	2	4	3	1	1	1	0	0	0	0	1	1	2	1	4
2	1	1	1	4	2	2	1	0	0	0	1	1	0	0	1	1	3
2	2	1	1	4	1	1	1	1	1	0	1	0	1	0	1	1	1
2	1	1	1	4	3	1	1	1	1	0	1	0	1	0	1	1	2
2	2	1	1	4	1	1	1	0	0	1	1	1	1	0	1	1	2
2	2	1	2	4	4	1	1	1	1	0	0	1	1	0	1	1	15
2	2	1	2	4	1	1	1	0	0	1	1	0	0	1	1	1	6
2	1	3	1	4	1	1	1	0	1	1	1	0	0	1	1	1	5
2	1	1	2	4	3	1	1	1	0	0	0	0	0	1	3	0	27
2	1	1	1	4	3	1	1	0	0	0	1	1	0	1	2	0	17
2	2	1	1	4	3	2	1	0	0	0	1	0	0	1	2	0	19
2	1	1	2	4	3	1	1	0	0	0	1	1	0	1	2	0	89
2	1	1	2	4	3	2	1	0	0	0	1	1	0	1	2	0	77
2	1	1	1	4	3	1	1	0	0	0	1	1	1	1	2	0	54
2	1	1	2	4	3	1	1	0	1	0	0	1	1	1	2	0	43
2	1	1	1	4	1	1	1	0	0	1	1	0	0	1	1	0	91
2	2	1	1	4	1	1	1	1	0	0	0	0	1	1	1	0	40
2	2	1	2	4	1	1	1	0	0	0	1	0	0	1	1	0	45
2	1	1	1	4	3	1	1	0	0	0	1	1	0	1	1	0	6
2	1	1	1	4	1	1	1	1	1	0	1	0	1	0	1	1	1
2	2	2	2	4	3	2	1	0	0	1	0	1	0	1	3	1	5
2	1	1	2	4	2	2	1	1	0	0	0	1	0	0	2	1	21
2	1	1	2	4	3	1	1	1	0	0	0	0	0	1	2	1	7
2	2	2	1	4	3	2	1	0	0	0	1	0	0	0	1	1	3
2	1	1	2	4	1	1	1	1	0	0	0	0	1	0	1	1	14
2	1	1	1	4	2	1	1	0	0	0	1	0	1	1	1	1	22
2	1	1	2	4	2	1	1	0	0	0	1	0	0	1	1	1	23
2	1	1	2	4	3	1	1	0	0	0	1	0	0	1	1	1	29
2	1	1	1	4	2	1	1	1	0	0	0	0	0	1	1	1	16
2	2	1	1	4	2	1	1	1	0	0	0	0	1	1	1	1	47
2	2	1	1	4	3	1	1	0	0	0	1	0	0	1	2	0	0
2	1	1	1	4	4	2	1	0	0	0	1	1	0	0	1	0	60
2	2	1	1	4	1	1	1	0	1	0	1	0	1	0	1	0	8
2	2	1	1	4	1	1	1	0	0	1	0	0	0	1	3	1	16
2	2	3	2	4	1	1	1	0	0	0	1	0	0	0	2	1	11
2	2	1	2	4	1	1	1	1	0	0	0	0	0	1	2	1	6
2	1	1	2	4	3	1	1	1	0	0	1	1	1	1	2	1	30
2	2	1	2	4	2	1	1	0	1	0	1	1	1	1	2	1	20
2	1	1	1	4	3	2	1	0	0	1	0	0	0	0	1	1	0
2	2	1	1	4	4	2	1	1	0	1	0	0	0	0	1	1	1
2	1	3	2	4	3	1	1	0	0	0	1	0	0	1	1	1	8
2	1	1	1	4	1	1	1	1	1	0	1	1	1	0	1	1	2
2	2	3	1	4	2	1	1	0	0	0	1	0	0	1	1	0	52
2	1	1	1	4	3	1	1	1	0	0	0	0	1	1	1	0	41
2	2	1	1	4	4	1	1	0	0	1	1	0	0	1	3	1	12
2	2	1	2	4	4	2	1	0	0	1	1	0	0	0	2	1	1
2	2	1	1	4	3	1	1	0	0	1	1	1	0	0	2	1	7
2	1	1	2	4	1	1	1	1	0	0	0	0	0	1	2	1	8
2	2	1	2	4	3	1	1	0	0	1	1	1	0	1	2	1	18
2	1	1	2	4	1	1	1	1	0	0	0	0	1	1	2	1	5
2	2	3	2	4	3	1	1	0	0	0	1	1	0	0	1	1	16
2	1	1	1	4	1	1	1	0	0	1	1	0	0	1	1	1	4
2	2	1	2	4	1	1	1	0	0	0	1	0	0	1	2	0	37
2	2	1	1	4	2	1	1	0	0	0	1	0	0	1	2	0	84
2	2	1	2	4	1	1	1	1	0	0	1	1	0	1	2	0	35
2	1	2	2	4	3	1	1	0	0	0	1	0	0	0	1	0	26
2	1	1	1	4	2	1	1	0	0	0	1	1	0	0	1	0	32
2	2	3	1	4	1	1	1	1	0	0	0	0	1	1	1	0	33
2	2	1	1	4	3	1	1	0	0	0	1	0	0	0	1	0	0
2	2	1	1	4	1	1	1	0	0	0	1	0	0	1	3	1	12
2	2	1	2	4	3	1	1	0	0	0	1	0	0	1	3	1	19
2	1	1	1	4	1	1	1	1	0	0	0	0	1	1	2	1	5
2	1	3	1	4	3	1	1	1	0	0	0	0	0	1	2	1	25
2	1	3	2	4	1	1	1	0	0	0	1	1	0	1	2	1	31
2	1	1	1	4	4	1	1	0	0	0	1	1	0	0	2	0	11
2	1	1	1	4	3	1	1	0	0	0	1	1	0	1	2	0	20
2	2	2	1	4	3	2	1	1	0	0	1	1	0	1	2	0	23
2	2	1	2	4	2	1	1	0	0	0	1	0	1	0	1	0	16
2	1	1	2	4	3	1	1	0	0	0	1	1	0	1	3	1	35
2	2	1	2	4	3	1	1	0	0	0	1	0	0	1	3	1	8
2	1	3	2	4	3	2	1	0	0	0	1	1	0	0	2	1	5
2	2	1	2	4	3	1	1	0	0	0	1	1	0	1	1	1	9
2	1	1	1	4	2	1	1	1	0	0	0	0	0	1	2	0	76
2	1	1	2	4	1	1	1	0	0	0	1	0	0	1	1	0	17
2	2	1	2	4	4	2	1	0	1	0	0	0	0	0	1	1	2
2	2	1	1	4	3	2	1	0	0	0	1	1	0	1	3	1	5
2	2	3	1	4	2	1	1	0	0	0	1	1	0	0	2	1	51
2	1	1	2	4	3	2	1	0	0	0	1	1	0	0	2	1	3
2	1	1	2	4	3	1	1	0	0	0	1	0	0	1	2	1	30
2	1	1	1	4	3	2	1	0	0	0	1	1	0	0	1	0	43
2	1	1	1	4	3	1	1	0	0	0	1	0	0	1	1	0	1
2	1	3	1	4	4	1	1	0	0	1	1	1	0	0	1	0	9
2	2	1	1	4	3	2	1	1	0	1	1	0	0	0	2	1	5
2	2	1	1	4	1	1	1	1	0	0	0	0	0	0	2	1	3
2	1	1	2	4	3	1	1	1	0	0	0	1	1	1	2	0	41
2	2	1	1	4	2	1	1	0	0	0	1	1	0	1	3	1	17
2	1	1	1	4	3	1	1	0	0	0	1	0	0	1	2	1	92
2	1	1	2	4	3	2	1	1	0	0	1	0	0	1	2	0	3
2	1	1	2	4	1	1	1	1	0	0	0	1	0	0	1	0	71
2	2	1	2	4	1	2	1	0	0	0	1	0	0	0	2	1	2
2	1	1	2	4	3	1	1	0	0	0	1	0	0	1	2	1	6
2	2	1	1	4	3	1	1	0	0	1	0	0	0	1	2	1	18
2	1	1	1	4	2	1	1	0	1	0	0	0	1	0	1	1	1
2	1	1	2	4	4	1	1	0	0	0	1	0	0	1	2	1	15
2	2	1	1	4	2	2	1	0	0	0	1	0	0	0	1	0	11
